# Supplementary material for: The relationship between menopausal syndrome and gut microbes
Source: BMC Womens Health. 2022 Nov 8;22:437. doi: 10.1186/s12905-022-02029-w (PMC9644609; doi:10.1186/s12905-022-02029-w)
Supplement: Supplementary file 3 — Additional file 3. Gut microbiota composition of phyla, genera, and species. There are 43 phyla, 281 genera, and 163 species were identified in the P (n = 77) and H (n = 24) groups. [file 12905_2022_2029_MOESM3_ESM.xlsx]

## Sheet: otu_table.Phylum.absolute
name	E01	E02	E03	E04	E05	E06	E07	E08	E09	E10	E11	E12	E13	E14	E15	E16	E17	E18	E19	E20	E21	E22	E23	E24	E25	E26	E27	E28	E29	E30	E31	E32	E33	E34	E35	E36	E37	E38	E39	E40	E41	C01	C02	C03	C04	C05	C06	C07	C08
Crenarchaeota	0	0	0	0	0	0	0	0	0	0	30	0	0	0	0	109	0	0	0	0	0	0	0	0	0	0	0	0	0	0	0	0	0	0	0	0	0	0	0	0	0	0	0	0	0	0	0	0	0
Euryarchaeota	0	0	0	0	0	0	0	0	0	0	0	0	0	0	0	53	0	0	0	0	0	0	0	0	0	0	0	0	0	0	0	0	0	0	0	0	0	0	0	0	0	300	0	0	0	0	0	0	0
Parvarchaeota	7	0	5	0	0	0	0	11	0	0	0	0	0	0	0	0	0	0	0	0	0	0	0	0	0	0	0	0	0	0	0	0	0	0	0	0	0	0	0	0	0	0	0	0	0	0	0	0	0
AC1	0	0	0	0	0	0	0	0	0	0	3	0	0	0	0	0	0	0	0	0	0	0	0	0	0	0	0	0	0	0	0	0	0	0	0	0	0	0	0	0	0	0	0	0	0	0	0	0	0
Acidobacteria	6	0	10	0	16	0	0	0	0	2	113	0	0	0	0	6	0	0	0	0	0	0	0	0	0	0	0	0	0	0	0	0	0	0	0	0	0	0	0	0	0	0	0	0	0	0	0	0	0
Actinobacteria	382	8	1408	426	1056	17	381	2774	610	781	1758	54	85	0	99	3133	0	144	680	80	124	0	0	407	0	3815	1646	484	1213	2485	1020	4423	2365	848	71	5395	1746	37	803	1482	1574	31	0	0	88	95	0	0	219
BRC1	0	0	0	0	2	0	0	0	0	0	0	0	0	0	0	0	0	0	0	0	0	0	0	0	0	0	0	0	0	0	0	0	0	0	0	0	0	0	0	0	0	0	0	0	0	0	0	0	0
Bacteroidetes	17570	5089	16476	17689	6473	12516	7237	8130	11339	8586	2223	14110	13692	6082	20594	9654	12570	8878	16068	14827	0	8206	14614	16257	14532	15757	10056	25449	19374	24624	23615	22449	12940	20606	27937	20265	31681	7626	10616	23857	24297	7748	8297	10439	12595	12628	18829	13943	7792
Caldithrix	20	0	16	0	12	0	0	22	0	0	0	0	0	0	0	3	0	0	0	0	0	0	0	0	0	0	0	0	0	0	0	0	0	0	0	0	0	0	0	0	0	0	0	0	0	0	0	0	0
Chlamydiae	0	0	0	0	5	0	0	0	0	0	0	0	0	0	0	0	0	0	0	0	0	0	0	0	0	0	0	0	0	0	0	0	0	0	0	0	0	0	0	0	0	0	0	0	0	0	0	0	0
Chlorobi	0	0	0	0	0	0	0	3	0	0	15	0	0	0	0	7	0	0	0	0	0	0	0	0	0	0	0	0	0	0	0	0	0	0	0	0	0	0	0	0	0	0	0	0	0	0	0	0	0
Chloroflexi	27	0	4	0	28	0	0	10	0	0	28	0	0	0	0	65	0	0	0	0	0	0	0	0	0	0	0	0	0	0	0	0	0	0	0	0	0	0	0	0	0	0	0	0	0	0	0	0	0
Cyanobacteria	234	0	234	0	295	0	0	28	0	0	266	0	0	0	0	974	0	0	5	29	0	0	0	0	0	2	0	0	0	0	0	0	0	0	0	6	0	0	0	0	0	0	0	0	0	0	0	0	0
Deferribacteres	0	0	0	0	0	0	0	0	0	0	0	0	0	0	0	0	0	0	0	0	0	0	0	0	0	0	0	0	0	0	0	0	0	0	0	0	0	0	0	0	0	0	0	0	0	0	0	0	0
Elusimicrobia	0	0	0	0	0	0	0	0	0	0	3	0	0	0	0	3	0	0	0	0	0	0	0	0	0	0	0	0	0	0	0	0	0	0	0	0	0	0	0	0	0	0	0	0	0	0	0	0	0
Fibrobacteres	0	0	2	0	0	0	0	0	0	0	0	0	0	0	0	0	0	0	0	0	0	0	0	0	0	0	0	0	0	0	0	0	0	0	0	0	0	0	0	0	0	0	0	0	0	0	0	0	0
Firmicutes	50024	5102	45649	13226	42780	10077	8834	57800	10918	52064	29310	18463	12045	10902	7188	42101	6527	9598	14365	6696	15260	17194	8350	11079	6394	31250	42966	28473	31072	27620	25121	32212	42379	31350	18327	33873	24888	8479	52819	33002	30544	7322	7773	6029	11239	11261	5936	4024	10014
Fusobacteria	11	0	5	0	121	0	15	5	0	140	61	0	384	1524	0	0	10	0	0	0	0	5	0	0	2011	3838	96	55	256	464	1382	107	154	697	689	67	180	0	144	65	324	55	70	640	0	298	64	2345	0
GAL15	0	0	0	0	0	0	0	0	0	0	2	0	0	0	0	0	0	0	0	0	0	0	0	0	0	0	0	0	0	0	0	0	0	0	0	0	0	0	0	0	0	0	0	0	0	0	0	0	0
GN02	21	0	17	0	3	0	0	16	0	0	21	0	0	0	0	0	0	0	0	0	0	0	0	0	0	0	0	0	0	0	0	0	0	0	0	0	0	0	0	0	0	0	0	0	0	0	0	0	0
Gemmatimonadetes	0	0	0	0	2	0	0	0	0	0	8	0	0	0	0	31	0	0	0	0	0	0	0	0	0	0	0	0	0	0	0	0	0	0	0	0	0	0	0	0	0	0	0	0	0	0	0	0	0
H_178	3	0	0	0	0	0	0	8	0	0	0	0	0	0	0	0	0	0	0	0	0	0	0	0	0	0	0	0	0	0	0	0	0	0	0	0	0	0	0	0	0	0	0	0	0	0	0	0	0
Hyd24_12	0	0	0	0	4	0	0	7	0	0	0	0	0	0	0	0	0	0	0	0	0	0	0	0	0	0	0	0	0	0	0	0	0	0	0	0	0	0	0	0	0	0	0	0	0	0	0	0	0
Lentisphaerae	6	0	2	0	2	0	0	8	0	0	0	0	0	0	0	2	0	0	0	0	0	0	0	0	0	0	0	0	0	0	0	0	0	0	0	0	0	0	0	0	0	0	0	0	0	0	0	0	0
NKB19	7	0	9	0	2	0	0	7	0	0	0	0	0	0	0	0	0	0	0	0	0	0	0	0	0	0	0	0	0	0	0	0	0	0	0	0	0	0	0	0	0	0	0	0	0	0	0	0	0
Nitrospirae	0	0	0	0	2	0	0	0	0	2	6	0	0	0	0	5	0	0	0	0	0	0	0	0	0	0	0	0	0	0	0	0	0	0	0	0	0	0	0	0	0	0	0	0	0	0	0	0	0
OD1	2	0	9	0	3	0	0	3	0	0	21	0	0	0	0	13	0	0	0	0	0	0	0	0	0	15	0	0	0	0	0	0	0	0	0	0	0	0	0	0	0	0	0	5	0	0	0	0	0
OP1	0	0	0	0	0	0	0	0	0	0	3	0	0	0	0	0	0	0	0	0	0	0	0	0	0	0	0	0	0	0	0	0	0	0	0	0	0	0	0	0	0	0	0	0	0	0	0	0	0
PAUC34f	0	0	0	0	0	0	0	0	0	0	0	0	0	0	0	3	0	0	0	0	0	0	0	0	0	0	0	0	0	0	0	0	0	0	0	0	0	0	0	0	0	0	0	0	0	0	0	0	0
Planctomycetes	0	0	0	0	0	0	0	2	0	0	4	0	0	0	0	13	0	0	0	0	0	0	0	0	0	0	0	0	0	0	0	0	0	0	0	0	0	0	0	0	0	0	0	0	0	0	0	0	0
Proteobacteria	1529	803	2245	5038	10522	3751	1171	1602	8249	8583	21959	2752	11966	6029	1725	11741	150	313	467	103	11318	2692	2189	763	2088	5671	6820	1362	4365	1472	4255	3068	2407	4473	5821	1551	1606	2085	1294	1767	7174	8822	7771	1688	1959	1495	5131	1222	1052
SAR406	41	0	27	0	14	0	0	37	0	0	20	0	0	0	0	194	0	0	0	0	0	0	0	0	0	0	0	0	0	0	0	0	0	0	0	0	0	0	0	0	0	0	0	0	0	0	0	0	0
SBR1093	0	0	0	0	0	0	0	0	0	0	0	0	0	0	0	46	0	0	0	0	0	0	0	0	0	0	0	0	0	0	0	0	0	0	0	0	0	0	0	0	0	0	0	0	0	0	0	0	0
Spirochaetes	206	0	73	0	168	0	0	297	0	0	15	0	0	0	0	24	0	0	0	0	0	0	0	0	0	0	0	0	0	0	0	0	0	0	0	0	0	0	0	0	0	0	0	0	0	0	0	0	0
Synergistetes	0	0	3	0	12	45	0	3	0	0	4	15	0	0	0	0	0	0	0	0	0	0	0	0	16	0	0	4	0	15	0	0	0	10	0	0	16	22	0	0	0	269	0	0	0	0	14	0	0
TM6	0	0	0	0	0	0	0	0	0	0	0	0	0	0	0	3	0	0	0	0	0	0	0	0	0	0	0	0	0	0	0	0	0	0	0	0	0	0	0	0	0	0	0	0	0	0	0	0	0
TM7	0	0	5	0	9	0	0	9	0	0	3	0	14	0	0	9	0	0	0	0	0	0	0	0	0	0	0	0	0	0	0	3	0	0	0	0	0	0	0	0	0	0	0	0	0	0	0	0	0
Tenericutes	105	0	167	0	52	0	0	63	0	0	49	0	0	0	0	90	0	0	24	0	0	0	13	0	0	22	180	117	14	13	96	0	296	6	0	12	11	0	0	41	144	0	0	0	0	0	0	0	0
Verrucomicrobia	355	0	835	0	9634	0	3049	16	4285	0	422	19	0	0	0	135	0	0	0	0	0	0	0	0	179	54	1013	543	31	30	5	23	30	5	0	32	17	0	0	35	31	316	0	0	0	0	0	625	0
WS3	0	0	0	0	4	0	0	0	0	0	0	0	0	0	0	0	0	0	0	0	0	0	0	0	0	0	0	0	0	0	0	0	0	0	0	0	0	0	0	0	0	0	0	0	0	0	0	0	0
WS6	0	0	2	0	3	0	0	0	0	0	0	0	0	0	0	0	0	0	0	0	0	0	0	0	0	0	0	0	0	0	0	0	0	0	0	0	0	0	0	0	0	0	0	0	0	0	0	0	0
WWE1	33	0	103	0	136	0	0	90	0	0	0	0	0	0	0	0	0	0	0	0	0	0	0	0	0	0	0	0	0	0	0	0	0	0	0	0	0	0	0	0	0	0	0	0	0	0	0	0	0
ZB3	0	0	0	0	0	0	0	2	0	0	0	0	0	0	0	8	0	0	0	0	0	0	0	0	0	0	0	0	0	0	0	0	0	0	0	0	0	0	0	0	0	0	0	0	0	0	0	0	0
unclassified	69	0	124	0	67	0	0	70	0	4	292	0	0	0	0	97	0	0	0	0	0	0	2	0	0	0	0	0	0	0	8	1	0	0	4	0	4	0	0	0	0	3	0	0	0	0	0	0	0
[truncated: 53 more columns]

## Sheet: otu_table.Genus.absolute
name	E01	E02	E03	E04	E05	E06	E07	E08	E09	E10	E11	E12	E13	E14	E15	E16	E17	E18	E19	E20	E21	E22	E23	E24	E25	E26	E27	E28	E29	E30	E31	E32	E33	E34	E35	E36	E37	E38	E39	E40	E41	C01	C02	C03	C04	C05	C06	C07	C08
Nitrosopumilus	0	0	0	0	0	0	0	0	0	0	0	0	0	0	0	109	0	0	0	0	0	0	0	0	0	0	0	0	0	0	0	0	0	0	0	0	0	0	0	0	0	0	0	0	0	0	0	0	0
Candidatus_Nitrososphaera	0	0	0	0	0	0	0	0	0	0	2	0	0	0	0	0	0	0	0	0	0	0	0	0	0	0	0	0	0	0	0	0	0	0	0	0	0	0	0	0	0	0	0	0	0	0	0	0	0
Methanobrevibacter	0	0	0	0	0	0	0	0	0	0	0	0	0	0	0	0	0	0	0	0	0	0	0	0	0	0	0	0	0	0	0	0	0	0	0	0	0	0	0	0	0	300	0	0	0	0	0	0	0
Methanosphaera	0	0	0	0	0	0	0	0	0	0	0	0	0	0	0	0	0	0	0	0	0	0	0	0	0	0	0	0	0	0	0	0	0	0	0	0	0	0	0	0	0	0	0	0	0	0	0	0	0
Candidatus_Koribacter	0	0	0	0	4	0	0	0	0	0	0	0	0	0	0	2	0	0	0	0	0	0	0	0	0	0	0	0	0	0	0	0	0	0	0	0	0	0	0	0	0	0	0	0	0	0	0	0	0
Candidatus_Solibacter	0	0	0	0	0	0	0	0	0	0	7	0	0	0	0	0	0	0	0	0	0	0	0	0	0	0	0	0	0	0	0	0	0	0	0	0	0	0	0	0	0	0	0	0	0	0	0	0	0
mixed	0	0	0	0	0	0	0	0	0	0	0	0	0	0	0	6	0	0	0	0	0	0	0	0	0	0	0	0	0	0	0	0	0	0	0	0	0	0	0	0	0	0	0	0	0	0	0	0	0
Actinomyces	0	0	0	0	0	0	0	16	0	0	32	0	0	0	0	32	0	0	0	0	0	0	0	0	0	10	0	0	0	0	0	0	4	0	0	0	0	0	0	0	0	0	0	0	0	0	0	0	0
Mobiluncus	0	0	0	0	0	0	0	0	0	0	0	0	0	0	0	0	0	0	0	0	0	0	0	0	0	0	0	0	0	0	0	0	0	0	0	0	0	0	0	0	0	0	0	0	0	0	0	0	0
Brevibacterium	4	0	5	0	0	0	0	0	0	0	12	0	0	0	0	0	0	0	0	0	0	0	0	0	0	0	0	0	0	0	0	0	0	0	0	0	0	0	0	0	0	0	0	0	0	0	0	0	0
Corynebacterium	0	0	0	0	3	0	0	0	0	5	10	0	0	0	0	0	0	0	0	0	0	0	0	0	0	0	0	0	0	0	0	0	0	6	0	0	0	0	0	0	0	0	0	0	0	0	0	0	0
Dietzia	0	0	0	0	0	0	0	0	0	0	0	0	0	0	0	6	0	0	0	0	0	0	0	0	0	0	0	0	0	0	0	0	0	0	0	0	0	0	0	0	0	0	0	0	0	0	0	0	0
Candidatus_Aquiluna	0	0	0	0	0	0	0	0	0	0	0	0	0	0	0	28	0	0	0	0	0	0	0	0	0	0	0	0	0	0	0	0	0	0	0	0	0	0	0	0	0	0	0	0	0	0	0	0	0
Nesterenkonia	0	0	0	0	0	0	0	0	0	0	5	0	0	0	0	0	0	0	0	0	0	0	0	0	0	0	0	0	0	0	0	0	0	0	0	0	0	0	0	0	0	0	0	0	0	0	0	0	0
Rothia	11	0	0	0	11	0	0	15	0	0	10	0	0	0	0	25	0	0	0	0	0	0	0	0	0	14	0	5	2	4	0	0	0	3	0	12	0	0	3	5	4	0	0	0	0	0	0	0	0
Mycobacterium	3	0	0	0	0	0	0	0	0	0	12	0	0	0	0	0	0	0	0	0	0	0	0	0	0	0	0	0	0	0	0	0	0	0	0	0	0	0	0	0	0	0	0	0	0	0	0	0	0
Aeromicrobium	0	0	2	0	0	0	0	0	0	0	0	0	0	0	0	0	0	0	0	0	0	0	0	0	0	0	0	0	0	0	0	0	0	0	0	0	0	0	0	0	0	0	0	0	0	0	0	0	0
Nocardioides	0	0	0	0	0	0	0	0	0	0	8	0	0	0	0	0	0	0	0	0	0	0	0	0	0	0	0	0	0	0	0	0	0	0	0	0	0	0	0	0	0	0	0	0	0	0	0	0	0
Propionibacterium	0	0	0	0	0	0	0	0	0	0	4	0	0	0	0	0	0	0	0	0	0	0	0	0	0	0	0	0	0	0	0	0	0	0	0	0	0	0	0	0	0	0	0	0	0	0	0	0	0
Saccharopolyspora	0	0	0	0	0	0	0	0	0	0	20	0	0	0	0	0	0	0	0	0	0	0	0	0	0	0	0	0	0	0	0	0	0	0	0	0	0	0	0	0	0	0	0	0	0	0	0	0	0
Streptomyces	0	0	0	0	0	0	0	0	0	0	2	0	0	0	0	0	0	0	0	0	0	0	0	0	0	0	0	0	0	0	0	0	0	0	0	0	0	0	0	0	0	0	0	0	0	0	0	0	0
Bifidobacterium	239	8	1002	426	386	0	351	2612	610	698	625	0	0	0	99	1810	0	95	110	31	124	0	0	391	0	3450	1515	279	1143	2230	957	4312	1893	758	64	5282	1672	0	698	1413	1504	0	0	0	88	95	0	0	195
Gardnerella	0	0	0	0	0	0	0	0	0	56	0	0	0	0	0	0	0	0	0	0	0	0	0	0	0	0	0	0	0	0	0	0	0	0	0	0	0	0	0	0	0	0	0	0	0	0	0	0	0
Adlercreutzia	10	0	14	0	0	0	0	22	0	0	64	0	0	0	0	0	0	0	0	0	0	0	0	0	0	0	0	0	0	0	0	0	0	0	0	6	11	0	0	19	0	0	0	0	0	0	0	0	0
Atopobium	0	0	0	0	0	0	0	0	0	8	6	0	0	0	0	0	0	0	0	0	0	0	0	0	0	0	0	0	0	0	0	0	0	0	0	0	0	0	0	0	0	13	0	0	0	0	0	0	0
Collinsella	87	0	355	0	549	17	30	57	0	0	780	0	0	0	0	346	0	49	0	49	0	0	0	16	0	322	81	167	45	238	29	111	432	25	0	35	57	0	102	37	50	0	0	0	0	0	0	0	24
Eggerthella	9	0	7	0	56	0	0	36	0	14	21	0	85	0	0	26	0	0	0	0	0	0	0	0	0	17	40	0	23	13	21	0	10	56	7	47	0	37	0	0	16	18	0	0	0	0	0	0	0
Slackia	0	0	0	0	0	0	0	0	0	0	0	0	0	0	0	0	0	0	47	0	0	0	0	0	0	0	0	0	0	0	0	0	0	0	0	0	0	0	0	0	0	0	0	0	0	0	0	0	0
5_7N15	0	0	0	0	0	0	0	0	0	0	0	0	0	0	0	0	0	0	0	0	0	0	0	0	0	0	0	0	0	0	0	0	0	0	0	0	0	0	0	0	0	0	0	0	0	0	0	0	0
Bacteroides	6125	4848	8359	0	5230	2221	4643	5106	10861	8243	1005	2717	13640	6019	7591	8134	12384	8625	1783	12826	0	7596	9031	12728	14184	12629	7491	12756	16289	20397	18771	15995	8821	14106	26176	16868	11226	5496	10356	16792	22210	5758	7395	10405	10513	12106	18570	13943	7581
Barnesiella	0	0	0	0	0	0	0	0	0	0	0	0	0	0	0	0	0	0	0	0	0	0	0	0	0	0	0	0	0	0	0	0	0	0	0	0	0	0	0	0	0	0	0	0	0	0	0	0	0
Butyricimonas	26	13	131	0	0	142	72	16	0	0	0	87	0	0	37	14	63	21	219	35	0	93	274	91	215	20	22	64	22	0	12	6	39	15	4	43	77	57	0	155	17	252	227	0	111	194	0	0	13
Odoribacter	15	16	26	0	0	0	49	14	0	0	6	20	0	0	0	15	0	0	31	0	0	196	65	98	0	11	30	52	8	45	8	16	29	0	33	10	75	41	0	74	15	142	21	0	119	0	146	0	36
CF231	0	0	0	0	0	0	0	0	0	0	1	0	0	0	0	0	0	0	0	0	0	0	0	0	0	0	0	0	0	0	0	0	0	0	0	0	0	0	0	0	0	0	0	0	0	0	0	0	0
Paraprevotella	62	0	2276	0	64	0	0	0	0	0	33	250	0	0	0	13	0	0	662	989	0	0	0	0	0	204	383	254	94	68	406	136	1209	540	2	967	116	0	0	104	77	0	0	0	0	0	0	0	0
Prevotella	0	0	0	0	0	0	0	0	0	0	3	0	0	0	0	0	0	0	1844	0	0	0	0	0	0	0	0	0	0	0	27	0	2	26	0	0	0	0	0	0	0	0	0	0	0	0	0	0	0
Parabacteroides	244	95	530	0	248	163	65	1016	478	290	159	47	52	63	99	136	28	191	295	205	0	25	131	194	0	971	328	1392	1484	798	1798	294	413	3227	1653	904	1565	415	213	830	574	273	584	34	695	154	113	0	0
Porphyromonas	0	0	0	0	0	0	0	0	0	0	3	0	0	0	0	0	0	0	0	0	0	0	0	0	0	0	0	0	0	0	0	0	0	0	0	0	0	0	0	0	0	0	0	0	0	0	0	0	0
Tannerella	0	0	0	0	0	0	0	0	0	0	0	0	0	0	0	0	0	0	0	0	0	0	0	0	0	0	0	0	0	0	0	0	0	0	0	0	0	0	0	0	0	0	0	0	0	0	0	0	0
Prevotellaceae_Prevotella	97	0	1660	17689	73	9492	536	168	0	0	96	9614	0	0	10024	135	0	0	9812	0	0	0	3321	0	0	970	514	9955	955	3072	2268	5662	1372	2127	48	876	16548	0	28	4032	1090	99	0	0	17	0	0	0	0
AF12	0	0	0	0	0	0	0	0	0	0	0	0	0	0	0	0	0	0	0	0	0	0	0	0	0	0	0	0	0	0	0	0	0	0	0	0	0	0	0	0	0	0	0	0	0	0	0	0	0
Alistipes	1685	77	1722	0	207	0	168	624	0	0	77	557	0	0	193	174	83	32	722	677	0	0	1509	1261	18	758	1104	506	278	176	237	216	458	422	8	145	1388	1367	11	1500	180	1134	70	0	908	101	0	0	97
Adhaeribacter	0	0	0	0	0	0	0	0	0	0	2	0	0	0	0	0	0	0	0	0	0	0	0	0	0	0	0	0	0	0	0	0	0	0	0	0	0	0	0	0	0	0	0	0	0	0	0	0	0
Persicobacter	3	0	3	0	0	0	0	4	0	0	0	0	0	0	0	0	0	0	0	0	0	0	0	0	0	0	0	0	0	0	0	0	0	0	0	0	0	0	0	0	0	0	0	0	0	0	0	0	0
Crocinitomix	0	0	0	0	0	0	0	0	0	0	0	0	0	0	0	7	0	0	0	0	0	0	0	0	0	0	0	0	0	0	0	0	0	0	0	0	0	0	0	0	0	0	0	0	0	0	0	0	0
Fluviicola	0	0	0	0	0	0	0	0	0	0	0	0	0	0	0	100	0	0	0	0	0	0	0	0	0	0	0	0	0	0	0	0	0	0	0	0	0	0	0	0	0	0	0	0	0	0	0	0	0
Actibacter	0	0	0	0	3	0	0	0	0	0	7	0	0	0	0	9	0	0	0	0	0	0	0	0	0	0	0	0	0	0	0	0	0	0	0	0	0	0	0	0	0	0	0	0	0	0	0	0	0
Aequorivita	0	0	3	0	0	0	0	0	0	0	0	0	0	0	0	0	0	0	0	0	0	0	0	0	0	0	0	0	0	0	0	0	0	0	0	0	0	0	0	0	0	0	0	0	0	0	0	0	0
Capnocytophaga	0	0	0	0	0	0	0	0	0	0	0	0	0	0	0	0	0	0	0	0	0	0	0	0	0	0	0	0	0	0	0	0	0	0	0	0	0	0	0	0	0	0	0	0	0	0	0	0	0
Croceimarina	0	0	2	0	0	0	0	0	0	0	0	0	0	0	0	0	0	0	0	0	0	0	0	0	0	0	0	0	0	0	0	0	0	0	0	0	0	0	0	0	0	0	0	0	0	0	0	0	0
Gramella	0	0	0	0	0	0	0	0	0	0	0	0	0	0	0	4	0	0	0	0	0	0	0	0	0	0	0	0	0	0	0	0	0	0	0	0	0	0	0	0	0	0	0	0	0	0	0	0	0
Lutibacter	0	0	3	0	0	0	0	0	0	0	0	0	0	0	0	0	0	0	0	0	0	0	0	0	0	0	0	0	0	0	0	0	0	0	0	0	0	0	0	0	0	0	0	0	0	0	0	0	0
Maribacter	0	0	0	0	0	0	0	0	0	0	3	0	0	0	0	0	0	0	0	0	0	0	0	0	0	0	0	0	0	0	0	0	0	0	0	0	0	0	0	0	0	0	0	0	0	0	0	0	0
Sediminicola	0	0	0	0	0	0	0	0	0	0	0	0	0	0	0	21	0	0	0	0	0	0	0	0	0	0	0	0	0	0	0	0	0	0	0	0	0	0	0	0	0	0	0	0	0	0	0	0	0
Tenacibaculum	0	0	0	0	0	0	0	0	0	0	4	0	0	0	0	0	0	0	0	0	0	0	0	0	0	0	0	0	0	0	0	0	0	0	0	0	0	0	0	0	0	0	0	0	0	0	0	0	0
Niastella	2	0	0	0	0	0	0	0	0	0	0	0	0	0	0	0	0	0	0	0	0	0	0	0	0	0	0	0	0	0	0	0	0	0	0	0	0	0	0	0	0	0	0	0	0	0	0	0	0
Sediminibacterium	0	0	2	0	0	0	0	0	0	0	0	0	0	0	0	0	0	0	0	0	0	0	0	0	0	0	0	0	0	0	0	0	0	0	0	0	0	0	0	0	0	0	0	0	0	0	0	0	0
Saprospira	0	0	0	0	0	0	0	0	0	0	0	0	0	0	0	6	0	0	0	0	0	0	0	0	0	0	0	0	0	0	0	0	0	0	0	0	0	0	0	0	0	0	0	0	0	0	0	0	0
Anaerolinea	0	0	0	0	0	0	0	0	0	0	6	0	0	0	0	0	0	0	0	0	0	0	0	0	0	0	0	0	0	0	0	0	0	0	0	0	0	0	0	0	0	0	0	0	0	0	0	0	0
C1_B004	0	0	0	0	0	0	0	0	0	0	0	0	0	0	0	5	0	0	0	0	0	0	0	0	0	0	0	0	0	0	0	0	0	0	0	0	0	0	0	0	0	0	0	0	0	0	0	0	0
SHD_231	2	0	0	0	0	0	0	0	0	0	0	0	0	0	0	3	0	0	0	0	0	0	0	0	0	0	0	0	0	0	0	0	0	0	0	0	0	0	0	0	0	0	0	0	0	0	0	0	0
T78	0	0	0	0	0	0	0	3	0	0	2	0	0	0	0	0	0	0	0	0	0	0	0	0	0	0	0	0	0	0	0	0	0	0	0	0	0	0	0	0	0	0	0	0	0	0	0	0	0
Synechococcus	4	0	0	0	0	0	0	0	0	0	0	0	0	0	0	39	0	0	0	0	0	0	0	0	0	0	0	0	0	0	0	0	0	0	0	0	0	0	0	0	0	0	0	0	0	0	0	0	0
Mucispirillum	0	0	0	0	0	0	0	0	0	0	0	0	0	0	0	0	0	0	0	0	0	0	0	0	0	0	0	0	0	0	0	0	0	0	0	0	0	0	0	0	0	0	0	0	0	0	0	0	0
Alicyclobacillus	0	0	0	0	0	0	0	0	0	0	0	0	0	0	0	0	0	0	0	0	0	0	0	0	0	0	0	0	0	0	0	0	0	0	0	0	0	0	0	0	0	0	0	0	0	0	0	0	0
Bacillus	0	0	0	0	0	0	0	0	0	0	0	0	0	0	0	3	0	0	0	0	0	0	0	0	0	0	0	0	0	0	0	0	0	0	0	0	0	0	0	0	0	0	0	0	0	0	0	0	0
Oceanobacillus	0	0	0	0	0	0	0	0	0	0	8	0	0	0	0	0	0	0	0	0	0	0	0	0	0	0	0	0	0	0	0	0	0	0	0	0	0	0	0	0	0	0	0	0	0	0	0	0	0
Paenibacillus	0	0	0	0	0	0	0	0	0	0	0	0	0	0	0	0	0	0	0	0	450	0	0	0	0	0	0	0	0	0	0	0	0	0	0	0	0	0	0	0	0	0	0	0	0	0	0	0	0
Macrococcus	0	0	0	0	36	0	0	0	0	0	0	0	0	0	0	0	0	0	0	0	0	0	0	0	0	0	0	0	0	0	0	0	0	0	0	0	0	0	0	0	0	0	0	0	0	0	0	0	0
Staphylococcus	0	0	5	0	11	0	0	0	0	0	29	0	0	0	0	0	0	0	0	0	0	0	0	0	0	0	0	0	0	0	0	0	0	0	0	0	0	0	0	0	0	0	0	0	0	0	0	0	0
Planifilum	0	0	0	0	0	0	0	0	0	0	5	0	0	0	0	0	0	0	0	0	0	0	0	0	0	0	0	0	0	0	0	0	0	0	0	0	0	0	0	0	0	0	0	0	0	0	0	0	0
Thermoactinomyces	0	0	0	0	0	0	0	0	0	0	15	0	0	0	0	0	0	0	0	0	0	0	0	0	0	0	0	0	0	0	0	0	0	0	0	0	0	0	0	0	0	0	0	0	0	0	0	0	0
Abiotrophia	0	0	0	0	0	0	0	0	0	0	0	0	0	0	0	0	0	0	0	0	0	0	0	0	0	0	0	0	0	0	0	0	0	0	0	0	0	0	0	0	0	0	0	0	0	0	0	0	0
Aerococcus	0	0	0	0	0	0	0	0	0	0	13	0	0	0	0	0	0	0	0	0	0	0	0	0	0	0	0	0	0	0	0	0	0	0	0	0	0	0	0	0	0	0	0	0	0	0	0	0	0
Granulicatella	0	0	0	0	0	0	0	28	0	36	8	0	0	0	0	19	0	0	0	0	0	8	0	0	0	6	0	0	0	11	0	0	0	0	0	7	0	0	0	0	0	21	0	0	0	0	0	0	0
Enterococcus	0	0	32	27	65	0	0	27	0	0	61	111	0	0	0	74	0	0	0	0	131	0	0	0	0	0	145	0	0	0	16	0	23	0	293	48	0	0	7	0	47	0	0	0	0	0	14	0	0
Vagococcus	0	0	0	0	0	0	0	0	0	0	0	0	0	0	0	0	0	0	0	0	0	0	0	0	0	0	0	0	0	0	0	0	0	0	0	0	0	0	0	0	0	0	0	0	0	0	0	0	0
Lactobacillus	8	0	19	17	8	0	0	61	0	798	305	0	0	0	0	110	0	0	0	0	0	0	0	0	0	34	36	35	33	14	33	477	190	28	0	138	86	0	0	306	33	0	0	0	0	0	0	0	0
Leuconostoc	0	0	0	0	6	0	0	0	0	0	0	0	0	0	0	0	0	0	0	0	0	0	0	0	0	0	0	0	0	0	0	0	0	0	0	0	0	0	0	0	0	0	0	0	0	0	0	0	0
Weissella	0	0	0	0	7	0	0	0	0	0	0	0	0	0	0	0	0	0	0	0	0	0	0	0	0	0	8	0	0	0	0	0	0	0	0	0	7	0	0	0	0	0	0	0	0	0	0	0	0
Lactococcus	0	0	0	0	6	0	0	0	0	8	9	0	0	0	0	0	0	0	0	0	0	0	0	0	0	0	0	0	0	0	0	0	0	0	0	0	0	0	0	0	0	0	0	0	0	0	0	0	0
Streptococcus	30	0	187	19	52	37	32	62	0	1253	383	178	1476	0	74	254	0	224	0	0	26	19	0	0	0	181	188	135	504	588	176	176	554	830	30	429	1471	93	1283	134	118	705	0	16	0	0	0	0	38
Turicibacter	16	0	0	0	8	0	0	25	0	12	49	0	0	0	0	240	0	0	0	0	0	0	0	0	0	0	0	12	0	0	6	22	0	0	0	0	9	0	0	0	7	0	0	0	0	0	0	0	0
Acidaminobacter	5	0	0	0	7	0	0	0	0	0	86	0	0	0	0	66	0	0	0	0	0	0	0	0	0	0	0	0	0	0	0	0	0	0	0	0	0	0	0	0	0	0	0	0	0	0	0	0	0
Fusibacter	42	0	38	0	57	0	0	32	0	0	62	0	0	0	0	58	0	0	0	0	0	0	0	0	0	0	0	0	0	0	0	0	0	0	0	0	0	0	0	0	0	0	0	0	0	0	0	0	0
WH1_8	0	0	0	0	6	0	0	0	0	0	39	0	0	0	0	19	0	0	0	0	0	0	0	0	0	0	0	0	0	0	0	0	0	0	0	0	0	0	0	0	0	0	0	0	0	0	0	0	0
Caldicoprobacter	0	0	0	0	0	0	0	0	0	0	2	0	0	0	0	0	0	0	0	0	0	0	0	0	0	0	0	0	0	0	0	0	0	0	0	0	0	0	0	0	0	0	0	0	0	0	0	0	0
Christensenella	0	0	9	0	12	0	0	0	0	0	0	0	0	0	0	0	0	10	0	0	0	0	0	0	0	0	0	0	0	0	0	0	0	0	0	4	0	0	0	0	0	14	0	0	0	0	0	0	0
Clostridium	266	0	201	371	517	0	75	574	0	944	607	131	1399	0	22	1588	17	78	319	0	0	266	217	26	0	129	160	78	156	106	162	81	76	199	90	77	52	24	285	157	128	14	0	73	91	0	14	244	27
SMB53	26	0	0	0	0	0	0	20	0	0	16	0	0	0	0	26	0	0	0	0	0	0	0	0	0	23	0	7	0	0	3	0	44	0	0	0	12	0	0	0	0	0	0	0	0	0	0	0	0
Dehalobacterium	8	0	0	0	0	0	0	1	0	0	0	0	0	0	0	0	0	0	0	0	0	0	0	0	0	0	0	0	0	0	0	0	0	0	0	0	0	0	0	0	0	0	0	0	0	0	0	0	0
Anaerofustis	0	0	0	0	0	0	0	0	0	0	0	0	0	0	0	0	0	0	0	0	0	0	0	0	0	0	0	0	0	0	0	0	0	0	0	0	0	0	0	0	4	0	0	0	0	0	0	0	0
Pseudoramibacter_Eubacterium	0	0	0	0	0	0	0	0	0	2	0	0	0	0	0	0	0	3	0	0	0	0	0	0	0	3	0	0	0	6	4	0	0	2	0	0	0	0	0	4	4	0	0	0	0	0	0	0	0
Anaerostipes	226	0	36	0	218	0	39	308	0	89	8	35	0	0	103	237	0	36	30	108	0	0	0	49	0	221	269	261	239	76	81	75	1245	86	0	179	111	561	0	331	162	0	0	0	236	0	147	0	32
Lachnospiraceae_Bacteroides	0	0	0	0	0	0	0	0	0	0	283	0	0	0	0	0	0	0	0	0	0	0	0	0	0	0	0	0	0	0	0	0	0	0	0	0	0	0	0	0	0	0	0	0	0	0	0	0	0
Blautia	938	31	1369	0	3872	21	145	2168	0	2188	3005	73	773	22	44	3513	0	39	0	110	0	0	123	0	83	6355	8333	3160	3264	2843	3610	1413	5391	5521	296	5097	1824	0	2083	2379	3708	54	61	90	71	0	0	0	0
Butyrivibrio	0	0	0	0	0	0	0	0	0	0	0	163	0	0	0	0	0	0	0	0	0	0	0	0	0	0	0	0	0	0	0	0	0	0	0	0	0	0	0	0	0	0	0	0	0	0	0	0	0
Catonella	0	0	0	0	0	0	0	0	0	0	0	0	0	0	0	0	0	0	0	0	0	0	0	0	0	0	0	0	0	0	0	0	0	0	0	0	0	0	0	0	0	0	0	0	0	0	0	0	0
Lachnospiraceae_Clostridium	49	0	45	0	118	0	0	69	0	295	340	0	2725	70	0	21	0	0	0	0	0	12	0	0	97	262	418	164	518	335	829	143	213	1013	5114	405	145	0	137	165	1000	187	140	0	0	302	33	595	0
Coprococcus	1995	42	3719	0	2026	721	102	1323	0	250	773	904	0	62	242	1308	22	667	711	0	0	85	52	43	437	1801	1660	2121	1530	1041	745	1174	1949	1103	111	2366	956	0	319	1478	1167	19	0	43	52	0	0	0	98
Dorea	497	97	378	23	1471	133	178	621	0	1045	876	34	242	0	250	1679	0	17	223	180	0	322	238	38	278	740	721	420	701	881	629	266	705	975	595	732	269	31	136	495	568	0	78	90	13	53	0	36	0
Epulopiscium	0	0	0	253	0	0	0	0	0	0	0	0	0	0	0	0	0	0	0	0	0	0	0	0	0	0	0	0	0	0	0	0	0	0	0	0	0	0	0	0	0	0	0	0	0	0	0	0	0
Lachnobacterium	12288	0	318	0	532	334	0	1255	0	0	158	0	0	0	0	57	0	0	0	0	0	0	1311	121	0	218	1326	809	173	107	197	93	198	76	0	167	126	0	0	328	347	0	0	0	0	0	0	0	0
Lachnospira	1989	62	373	0	674	671	177	3633	20	3397	91	1426	0	660	271	519	394	89	178	1052	0	484	225	605	0	914	1174	903	4403	871	826	3136	1174	1844	152	1930	1295	319	4501	3106	1061	0	0	0	27	0	793	0	4819
Lactonifactor	0	0	0	0	0	0	0	0	0	0	0	0	0	0	0	0	0	0	0	0	0	0	0	0	0	0	0	0	0	0	0	0	0	0	0	0	0	0	0	0	0	0	0	0	0	0	0	0	0
Oribacterium	0	0	0	0	0	0	0	0	0	0	0	0	0	0	0	0	0	0	0	0	0	0	0	0	0	0	0	0	0	0	0	0	0	0	0	0	0	0	0	0	0	0	0	0	0	0	0	0	0
Robinsoniella	0	0	0	0	0	0	0	0	0	0	0	0	0	0	0	0	0	0	0	0	0	0	0	0	0	0	0	0	0	0	0	0	0	0	0	0	0	0	0	0	0	0	0	0	0	0	0	0	0
Roseburia	2683	0	957	0	1011	111	73	1386	0	9716	2201	2653	118	0	379	4609	1694	33	402	794	0	198	0	0	0	1612	1329	1575	2579	572	2050	1387	2942	2317	63	1939	575	1654	347	1930	1118	58	0	0	83	0	667	0	90
Ruminococcus	486	22	357	0	1178	0	67	667	451	978	1013	32	681	96	0	827	45	408	166	346	0	72	228	0	81	801	1164	831	1033	959	1554	327	725	1030	368	1517	404	0	281	632	2334	278	202	35	47	1	46	75	0
Shuttleworthia	0	0	0	0	0	0	0	0	0	0	0	0	0	0	0	0	0	0	0	0	0	0	0	0	0	0	0	0	0	0	0	0	0	0	0	0	0	0	0	0	0	0	0	0	0	0	0	0	0
Anaerovorax	0	0	0	0	0	0	0	0	0	0	0	0	0	0	0	0	0	0	0	0	0	0	0	0	0	0	0	0	0	0	0	0	0	0	0	0	0	0	0	0	0	0	0	0	0	0	0	0	0
Peptococcus	0	0	0	0	0	0	0	0	0	0	0	0	0	0	0	0	0	0	0	0	0	0	0	0	0	0	7	5	10	3	0	4	80	0	0	14	6	0	0	6	0	0	0	0	0	0	0	0	0
rc4_4	0	0	0	0	0	0	0	0	0	0	0	0	0	0	0	0	0	0	0	0	0	0	0	0	0	0	0	0	0	0	0	0	0	0	0	0	0	0	0	0	0	0	0	0	0	0	0	0	0
Peptostreptococcaceae_Clostridium	0	0	0	0	0	0	0	0	0	0	128	0	0	0	0	3	0	0	0	0	0	0	0	0	0	0	0	0	0	0	0	0	0	11	0	0	0	0	0	0	0	0	0	0	0	0	0	0	0
Filifactor	0	0	0	0	0	0	0	0	0	0	0	0	0	0	0	0	0	0	0	0	0	0	0	0	0	0	0	0	0	0	0	0	0	0	0	0	0	0	0	0	0	0	0	0	0	0	0	0	0
Peptostreptococcus	0	0	0	0	0	0	0	0	0	2	0	0	0	0	0	0	0	0	0	0	0	0	0	0	0	6	0	0	0	7	0	0	0	0	0	0	0	0	0	3	0	0	0	0	0	0	0	0	0
Anaerotruncus	0	0	0	0	9	0	0	0	0	0	9	0	0	0	0	0	0	0	0	0	0	2	0	0	0	11	3	0	0	0	0	0	0	0	16	0	0	0	0	0	0	22	0	0	0	20	0	0	0
Butyricicoccus	0	0	40	0	361	18	0	56	0	327	112	0	0	25	11	159	0	0	74	0	0	16	0	0	0	239	196	109	174	49	241	114	190	107	31	140	84	0	33	219	310	0	0	0	0	0	0	0	0
Ruminococcaceae_Clostridium	0	0	0	0	0	0	0	0	0	0	0	0	0	0	0	0	0	0	0	0	0	0	0	0	0	0	0	0	0	0	0	0	0	0	0	0	0	0	0	0	0	0	0	0	0	0	0	0	0
Faecalibacterium	15967	230	24119	0	19037	293	107	30258	0	23594	2972	1638	0	205	210	12706	1082	1142	0	290	0	1052	0	110	443	8565	15037	7474	7734	13087	5257	8348	7495	5305	8082	5353	7727	38	311	11902	5248	666	95	224	401	595	2456	303	3647
Gemmiger	2091	0	879	0	508	0	573	3010	0	0	3840	135	0	0	725	2903	0	527	47	0	0	352	198	135	0	292	998	327	191	381	298	237	433	136	0	184	243	887	97	577	334	0	0	0	251	0	0	0	631
Oscillospira	946	262	1399	0	694	427	332	370	552	114	139	1837	682	42	389	278	124	85	2641	744	0	312	1263	1751	168	321	514	562	449	262	752	193	1588	533	226	757	698	1211	6	1115	583	1238	337	132	897	1181	210	149	72
Ruminococcaceae_Ruminococcus	1621	94	659	0	475	174	154	938	36	297	1338	1794	241	0	299	1167	152	235	199	1448	0	2499	118	77	18	1372	1934	1450	904	170	477	899	1060	628	129	514	1444	815	42	698	909	1255	7	0	747	11	98	25	0
Syntrophomonas	0	0	0	0	7	0	0	0	0	0	0	0	0	0	0	0	0	0	0	0	0	0	0	0	0	0	0	0	0	0	0	0	0	0	0	0	0	0	0	0	0	0	0	0	0	0	0	0	0
Dethiosulfatibacter	17	0	42	0	687	0	0	57	0	0	93	0	0	0	0	125	0	0	0	0	0	0	0	0	0	0	0	0	0	0	0	0	0	0	0	0	0	0	0	0	0	0	0	0	0	0	0	0	0
Finegoldia	0	0	0	0	0	0	0	0	0	0	0	0	0	0	0	0	0	0	0	0	0	0	0	0	0	0	0	0	0	0	0	0	0	0	0	0	0	0	0	0	0	0	0	0	0	0	0	0	0
Parvimonas	0	0	0	0	0	0	0	0	0	16	0	0	0	0	0	0	0	0	0	0	0	0	0	0	0	0	0	0	0	0	0	0	0	0	0	0	0	0	0	0	0	0	0	0	0	0	0	0	0
Peptoniphilus	0	0	0	0	0	0	0	0	0	0	3	0	0	0	0	0	0	0	0	0	0	0	0	0	0	0	0	0	0	0	0	0	0	0	0	0	0	0	0	0	0	0	0	0	0	0	0	0	0
Tissierella_Soehngenia	0	0	0	0	10	0	0	0	0	0	0	0	0	0	0	0	0	0	0	0	0	0	0	0	0	0	0	0	0	0	0	0	0	0	0	0	0	0	0	0	0	0	0	0	0	0	0	0	0
ecb11	0	0	0	0	0	0	0	0	0	0	9	0	0	0	0	0	0	0	0	0	0	0	0	0	0	0	0	0	0	0	0	0	0	0	0	0	0	0	0	0	0	0	0	0	0	0	0	0	0
Acidaminococcus	20	0	19	1231	17	0	0	0	0	0	1	0	0	0	0	37	0	0	0	0	0	0	0	151	30	86	67	153	83	57	267	114	92	29	19	130	93	0	48	104	2011	0	0	1159	0	0	0	0	0
Dialister	559	288	3791	25	328	80	70	79	0	265	103	1	0	0	1653	104	0	0	4033	34	0	0	0	379	0	204	201	160	205	636	248	308	4739	215	10	421	2286	0	27	1515	190	0	0	2	0	0	1089	1248	130
Megamonas	286	2374	1276	0	136	0	0	2689	0	86	93	0	0	6425	0	737	204	0	0	0	0	0	0	0	0	360	255	236	1111	479	189	9385	816	3962	639	3896	476	0	40453	280	324	0	0	0	0	2037	0	0	0
Megasphaera	18	671	53	218	24	0	0	11	1743	0	0	0	0	0	532	30	0	0	0	241	0	0	0	4543	0	190	16	387	16	394	179	38	58	97	5	239	254	416	148	13	191	0	0	0	0	0	0	0	0
Mitsuokella	0	0	0	0	0	1903	0	0	0	0	0	0	0	0	0	0	0	0	2278	0	0	0	0	397	0	0	0	0	0	0	0	0	33	6	0	0	12	0	0	0	0	0	0	0	0	0	0	0	0
Phascolarctobacterium	30	455	71	0	1166	1163	6235	206	0	0	73	1524	900	3195	421	506	1692	3136	133	94	0	3367	3240	523	4591	1422	414	939	499	1087	967	199	340	963	1497	243	339	1728	242	122	296	1842	6549	3476	1737	4902	0	0	0
Selenomonas	0	0	0	0	0	0	0	0	0	0	0	0	0	0	0	0	0	0	0	0	0	0	0	0	0	0	0	0	0	0	0	0	0	0	0	0	0	0	0	0	0	0	0	0	0	0	0	0	0
Veillonella	14	0	26	10815	15	30	2	85	7487	112	8	910	2185	0	214	20	0	86	0	0	14568	0	0	0	0	154	135	83	83	152	346	797	376	65	2	183	112	0	6	107	1934	0	18	47	44	0	168	1130	7
Allobaculum	0	0	0	0	3	0	0	0	0	0	173	0	0	0	0	3	0	0	0	0	0	0	0	0	0	0	0	0	0	0	0	0	0	0	0	0	0	0	0	0	0	0	0	0	0	0	0	0	0
Bulleidia	0	0	0	0	0	0	0	0	0	0	0	0	0	0	0	0	0	0	0	0	0	0	0	0	0	0	0	0	0	0	0	0	0	4	0	0	3	0	0	0	0	0	0	0	0	0	0	0	0
Catenibacterium	0	0	0	0	0	0	0	0	0	0	0	0	0	0	0	0	0	0	0	0	0	0	0	0	0	0	0	0	0	0	0	0	7	16	0	0	46	0	0	0	0	0	0	0	0	0	0	0	0
Erysipelotrichaceae_Clostridium	22	0	19	17	564	0	0	0	0	0	33	0	185	0	0	5	0	0	0	0	0	0	0	0	0	17	68	90	26	7	64	5	12	17	12	106	0	0	0	15	195	0	6	0	0	0	0	0	0
Coprobacillus	0	0	0	0	0	0	0	7	0	0	16	0	0	0	0	7	0	0	0	0	0	0	0	0	0	0	0	0	8	6	0	0	0	0	0	0	2	0	0	0	1	0	0	0	0	0	13	0	0
Eubacterium	5	0	14	36	46	0	12	79	4	11	127	0	36	0	0	126	0	0	156	0	0	0	0	39	0	92	604	964	94	68	30	734	855	8	0	109	287	0	0	68	193	11	0	0	0	0	0	7	0
Holdemania	0	0	0	0	98	0	0	11	0	0	15	0	0	0	0	11	0	0	0	0	0	0	0	0	0	10	0	11	0	0	6	0	0	8	0	3	13	23	0	9	7	0	0	0	0	16	0	0	0
RFN20	0	0	0	0	0	0	0	0	0	0	2	0	0	0	0	0	0	0	0	0	0	0	0	0	0	0	0	0	0	0	0	0	0	0	0	0	0	0	0	0	0	0	0	0	0	0	0	0	0
cc_115	0	0	0	0	0	0	0	0	0	0	0	0	0	0	0	0	0	0	0	0	0	0	0	0	0	0	0	0	0	0	4	0	0	0	0	0	0	0	0	0	0	0	0	0	0	0	0	0	0
p_75_a5	0	0	0	0	0	0	0	0	0	0	6	0	0	0	0	0	0	0	0	0	0	0	0	0	0	0	0	0	0	0	0	0	0	0	0	0	0	0	0	0	0	0	0	0	0	0	0	0	0
Cetobacterium	0	0	0	0	0	0	0	0	0	0	24	0	0	0	0	0	0	0	0	0	0	0	0	0	0	0	0	0	0	5	0	0	0	0	0	0	0	0	0	0	0	0	0	0	0	0	0	0	0
Fusobacterium	11	0	0	0	121	0	15	0	0	136	12	0	384	1524	0	0	0	0	0	0	0	0	0	0	346	28	0	0	50	0	1382	0	0	587	512	0	0	0	0	0	185	55	70	640	0	298	64	2345	0
Propionigenium	0	0	0	0	0	0	0	5	0	0	0	0	0	0	0	0	0	0	0	0	0	0	0	0	0	0	0	0	0	0	0	0	0	0	0	0	0	0	0	0	0	0	0	0	0	0	0	0	0
Leptotrichia	0	0	0	0	0	0	0	0	0	4	0	0	0	0	0	0	0	0	0	0	0	0	0	0	0	0	0	0	0	0	0	0	0	0	0	0	0	0	0	0	0	0	0	0	0	0	0	0	0
Victivallis	0	0	0	0	0	0	0	0	0	0	0	0	0	0	0	0	0	0	0	0	0	0	0	0	0	0	0	0	0	0	0	0	0	0	0	0	0	0	0	0	0	0	0	0	0	0	0	0	0
Nitrospira	0	0	0	0	0	0	0	0	0	0	4	0	0	0	0	0	0	0	0	0	0	0	0	0	0	0	0	0	0	0	0	0	0	0	0	0	0	0	0	0	0	0	0	0	0	0	0	0	0
Planctomyces	0	0	0	0	0	0	0	0	0	0	0	0	0	0	0	6	0	0	0	0	0	0	0	0	0	0	0	0	0	0	0	0	0	0	0	0	0	0	0	0	0	0	0	0	0	0	0	0	0
Brevundimonas	0	0	0	0	0	0	0	0	0	0	9	0	0	0	0	4	0	0	0	0	0	0	0	0	0	0	0	0	0	0	0	0	0	0	0	0	0	0	0	0	0	0	0	0	0	0	0	0	0
Thalassospira	0	0	0	0	0	0	0	0	0	0	0	0	0	0	0	10	0	0	0	0	0	0	0	0	0	0	0	0	0	0	0	0	0	0	0	0	0	0	0	0	0	0	0	0	0	0	0	0	0
Bradyrhizobium	0	0	0	0	0	0	0	0	0	13	0	0	0	0	0	0	0	0	0	0	0	0	0	0	0	0	0	0	0	0	0	0	0	0	0	0	0	0	0	0	0	0	0	0	0	0	0	0	0
Devosia	0	0	0	0	0	0	0	0	0	0	4	0	0	0	0	11	0	0	0	0	0	0	0	0	0	0	0	0	0	0	0	0	0	0	0	0	0	0	0	0	0	0	0	0	0	0	0	0	0
Labrenzia	0	0	0	0	0	0	0	0	0	0	0	0	0	0	0	6	0	0	0	0	0	0	0	0	0	0	0	0	0	0	0	0	0	0	0	0	0	0	0	0	0	0	0	0	0	0	0	0	0
Rhodoplanes	0	0	3	0	0	0	0	0	0	0	29	0	0	0	0	0	0	0	0	0	0	0	0	0	0	0	0	0	0	0	0	0	0	0	0	0	0	0	0	0	0	0	0	0	0	0	0	0	0
Methylobacterium	0	0	0	0	0	0	0	0	0	0	0	0	0	0	0	0	0	0	0	0	0	0	0	0	0	0	0	0	0	0	0	0	0	0	0	0	0	0	0	0	0	0	0	0	0	0	0	0	0
Agrobacterium	8	0	0	0	0	0	0	0	0	17	0	0	0	0	0	0	0	0	0	0	0	0	0	0	0	0	0	0	0	0	0	0	0	0	0	0	0	0	0	0	0	0	0	0	0	0	0	0	0
Anaerospora	0	0	0	0	0	0	0	0	0	0	0	0	0	0	0	15	0	0	0	0	0	0	0	0	0	0	0	0	0	0	0	0	0	0	0	0	0	0	0	0	0	0	0	0	0	0	0	0	0
Celeribacter	0	0	0	0	0	0	0	4	0	0	0	0	0	0	0	0	0	0	0	0	0	0	0	0	0	0	0	0	0	0	0	0	0	0	0	0	0	0	0	0	0	0	0	0	0	0	0	0	0
Octadecabacter	0	0	0	0	0	0	0	0	0	0	0	0	0	0	0	13	0	0	0	0	0	0	0	0	0	0	0	0	0	0	0	0	0	0	0	0	0	0	0	0	0	0	0	0	0	0	0	0	0
Gluconobacter	0	0	0	0	0	0	0	0	0	0	0	0	0	0	0	0	0	0	0	0	0	0	0	0	0	2	0	0	0	0	0	0	0	0	0	0	0	0	0	0	0	0	0	0	0	0	0	0	0
Skermanella	0	0	0	0	0	0	0	0	0	0	0	0	0	0	0	0	0	0	0	0	0	0	0	0	0	0	0	0	0	0	0	0	0	0	0	0	0	0	0	0	0	0	0	0	0	0	0	0	0
Pelagibacter	0	0	0	0	0	0	0	0	0	0	0	0	0	0	0	132	0	0	0	0	0	0	0	0	0	0	0	0	0	0	0	0	0	0	0	0	0	0	0	0	0	0	0	0	0	0	0	0	0
Erythrobacter	0	0	2	0	0	0	0	0	0	0	0	0	0	0	0	7	0	0	0	0	0	0	0	0	0	0	0	0	0	0	0	0	0	0	0	0	0	0	0	0	0	0	0	0	0	0	0	0	0
Kaistobacter	0	0	0	0	0	0	0	0	0	0	37	0	0	0	0	0	0	0	0	0	0	0	0	0	0	0	0	0	0	0	0	0	0	0	0	0	0	0	0	0	0	0	0	0	0	0	0	0	0
Novosphingobium	0	0	0	0	2	0	0	0	0	0	0	0	0	0	0	0	0	0	0	0	0	0	0	0	0	0	0	0	0	0	0	0	0	0	0	0	0	0	0	0	0	0	0	0	0	0	0	0	0
Sphingomonas	0	0	0	0	0	0	0	0	0	9	0	0	0	0	0	0	0	0	0	0	0	0	0	0	0	0	0	0	0	0	0	0	0	0	0	2	0	0	0	0	0	0	0	0	0	0	0	0	0
Sutterella	213	0	50	87	318	12	43	187	0	50	0	479	0	108	1180	460	0	181	61	0	0	0	815	0	1256	1667	457	198	2172	804	953	656	415	535	20	347	826	1439	1223	757	3940	407	40	42	117	597	201	799	411
Burkholderia	0	0	0	0	0	0	0	0	0	38	0	0	0	0	0	0	0	0	0	0	0	0	0	0	0	0	0	0	0	0	0	0	0	0	0	0	0	0	0	0	0	0	0	0	0	0	0	0	0
Lautropia	0	0	0	0	0	0	0	0	0	0	0	0	0	0	0	0	0	0	0	0	0	0	0	0	0	0	0	0	0	0	0	0	0	0	0	0	0	0	0	0	0	0	0	0	0	0	0	0	0
Acidovorax	0	0	3	0	0	0	0	0	0	7	0	0	0	0	0	0	0	0	0	0	0	0	0	0	0	0	0	0	0	0	0	0	0	0	0	0	0	0	0	0	0	0	0	0	0	0	0	0	0
Aquabacterium	0	0	0	0	0	0	0	0	0	0	18	0	0	0	0	0	0	0	0	0	0	0	0	0	0	0	0	0	0	0	0	0	0	0	0	0	0	0	0	0	0	0	0	0	0	0	0	0	0
Comamonas	0	0	0	0	0	0	0	0	0	0	0	0	0	0	9	0	0	0	0	0	0	0	0	0	0	0	0	0	0	0	0	0	4	0	7	0	0	0	0	0	0	0	0	0	0	0	0	0	0
Delftia	0	0	0	0	0	0	0	0	0	0	0	0	0	0	0	0	0	0	0	0	0	0	0	0	0	0	0	0	0	0	0	0	0	0	0	0	0	0	0	0	0	0	0	0	0	0	0	0	0
Hydrogenophaga	0	0	0	0	0	0	0	0	0	0	12	0	0	0	0	0	0	0	0	0	0	0	0	0	0	0	0	0	0	0	0	0	0	0	0	0	0	0	0	0	0	0	0	0	0	0	0	0	0
Limnobacter	0	0	0	0	0	0	0	0	0	0	0	0	0	0	0	6	0	0	0	0	0	0	0	0	0	0	0	0	0	0	0	0	0	0	0	0	0	0	0	0	0	0	0	0	0	0	0	0	0
Pelomonas	0	0	0	0	0	0	0	0	0	21	0	0	0	0	0	0	0	0	0	0	0	0	0	0	0	0	0	0	0	0	0	0	0	0	0	0	0	0	0	0	0	0	0	0	0	0	0	0	0
RS62	0	0	0	0	0	0	0	0	0	0	0	0	0	0	0	6	0	0	0	0	0	0	0	0	0	0	0	0	0	0	0	0	0	0	0	0	0	0	0	0	0	0	0	0	0	0	0	0	0
Rubrivivax	0	0	0	0	4	0	0	0	0	0	0	0	0	0	0	0	0	0	0	0	0	0	0	0	0	0	0	0	0	0	0	0	0	0	0	0	0	0	0	0	0	0	0	0	0	0	0	0	0
Cupriavidus	4	0	0	0	5	0	0	0	0	11	1517	0	0	0	0	28	0	0	0	0	0	0	0	0	0	0	0	0	0	0	0	0	0	0	0	0	0	0	0	0	0	0	0	0	0	0	0	0	0
Herminiimonas	0	0	0	0	0	0	0	0	0	0	4	0	0	0	0	0	0	0	0	0	0	0	0	0	0	0	0	0	0	0	0	0	0	0	0	0	0	0	0	0	0	0	0	0	0	0	0	0	0
Massilia	0	0	0	0	0	0	0	0	0	0	2	0	0	0	0	0	0	0	0	0	0	0	0	0	0	0	0	0	0	0	0	0	0	0	0	0	0	0	0	0	0	0	0	0	0	0	0	0	0
Oxalobacter	0	0	0	0	0	0	0	0	0	0	0	0	0	0	0	0	0	0	44	0	0	0	138	0	0	0	0	0	0	0	0	0	0	3	0	0	0	0	0	11	0	0	0	0	0	0	0	0	0
Ralstonia	0	0	11	0	10	0	0	10	0	58	70	0	0	0	0	64	0	0	0	0	0	0	0	0	0	0	0	0	0	0	0	0	0	0	0	0	0	0	0	0	0	0	0	0	0	0	0	0	0
Thiobacillus	0	0	0	0	0	0	0	0	0	0	4	0	0	0	0	0	0	0	0	0	0	0	0	0	0	0	0	0	0	0	0	0	0	0	0	0	0	0	0	0	0	0	0	0	0	0	0	0	0
Neisseria	0	0	0	0	0	0	0	0	0	40	0	0	0	0	0	0	0	0	0	0	0	0	0	0	0	0	0	0	0	0	0	0	0	0	0	0	0	0	0	0	0	0	0	0	0	0	0	0	0
Methyloversatilis	0	0	0	0	0	0	0	0	0	0	6	0	0	0	0	0	0	0	0	0	0	0	0	0	0	0	0	0	0	0	0	0	0	0	0	0	0	0	0	0	0	0	0	0	0	0	0	0	0
Bacteriovorax	0	0	0	0	0	0	0	0	0	0	0	0	0	0	0	19	0	0	0	0	0	0	0	0	0	0	0	0	0	0	0	0	0	0	0	0	0	0	0	0	0	0	0	0	0	0	0	0	0
Peredibacter	0	0	0	0	0	0	0	0	0	0	3	0	0	0	0	0	0	0	0	0	0	0	0	0	0	0	0	0	0	0	0	0	0	0	0	0	0	0	0	0	0	0	0	0	0	0	0	0	0
Desulfobacter	110	0	110	0	72	0	0	107	0	0	7	0	0	0	0	72	0	0	0	0	0	0	0	0	0	0	0	0	0	0	0	0	0	0	0	0	0	0	0	0	0	0	0	0	0	0	0	0	0
Desulfocella	0	0	0	0	15	0	0	0	0	0	0	0	0	0	0	0	0	0	0	0	0	0	0	0	0	0	0	0	0	0	0	0	0	0	0	0	0	0	0	0	0	0	0	0	0	0	0	0	0
Desulfococcus	0	0	0	0	0	0	0	0	0	0	0	0	0	0	0	6	0	0	0	0	0	0	0	0	0	0	0	0	0	0	0	0	0	0	0	0	0	0	0	0	0	0	0	0	0	0	0	0	0
Desulfofaba	0	0	0	0	0	0	0	0	0	0	0	0	0	0	0	5	0	0	0	0	0	0	0	0	0	0	0	0	0	0	0	0	0	0	0	0	0	0	0	0	0	0	0	0	0	0	0	0	0
Desulfosarcina	18	0	0	0	9	0	0	23	0	0	15	0	0	0	0	8	0	0	0	0	0	0	0	0	0	0	0	0	0	0	0	0	0	0	0	0	0	0	0	0	0	0	0	0	0	0	0	0	0
Desulfospira	0	0	0	0	0	0	0	0	0	0	0	0	0	0	0	20	0	0	0	0	0	0	0	0	0	0	0	0	0	0	0	0	0	0	0	0	0	0	0	0	0	0	0	0	0	0	0	0	0
Desulfotignum	0	0	2	0	9	0	0	8	0	0	0	0	0	0	0	8	0	0	0	0	0	0	0	0	0	0	0	0	0	0	0	0	0	0	0	0	0	0	0	0	0	0	0	0	0	0	0	0	0
Desulfobulbus	144	0	46	0	37	0	0	189	0	0	18	0	0	0	0	43	0	0	0	0	0	0	0	0	0	0	0	0	0	0	0	0	0	0	0	0	0	0	0	0	0	0	0	0	0	0	0	0	0
Desulfocapsa	0	0	0	0	0	0	0	0	0	0	3	0	0	0	0	0	0	0	0	0	0	0	0	0	0	0	0	0	0	0	0	0	0	0	0	0	0	0	0	0	0	0	0	0	0	0	0	0	0
Nitrospina	0	0	0	0	0	0	0	0	0	0	0	0	0	0	0	3	0	0	0	0	0	0	0	0	0	0	0	0	0	0	0	0	0	0	0	0	0	0	0	0	0	0	0	0	0	0	0	0	0
Bilophila	59	61	86	0	120	195	270	49	0	5	21	61	0	289	179	241	44	58	133	61	0	1014	342	99	264	95	55	42	39	107	265	20	42	66	0	142	145	646	14	58	90	0	84	525	87	219	260	0	26
Desulfovibrio	181	723	171	0	300	186	82	143	0	0	6	300	0	0	0	92	45	0	0	0	0	0	0	466	0	24	298	9	31	15	58	8	151	4	0	16	117	0	0	80	100	0	0	0	699	0	0	0	0
Geobacter	0	0	0	0	0	0	0	0	0	0	13	0	0	0	0	0	0	0	0	0	0	0	0	0	0	0	0	0	0	0	0	0	0	0	0	0	0	0	0	0	0	0	0	0	0	0	0	0	0
Pelobacter	0	0	0	0	385	0	0	0	0	0	0	0	0	0	0	0	0	0	0	0	0	0	0	0	0	0	0	0	0	0	0	0	0	0	0	0	0	0	0	0	0	0	0	0	0	0	0	0	0
Myxococcus	0	0	0	0	0	0	0	0	0	0	2	0	0	0	0	0	0	0	0	0	0	0	0	0	0	0	0	0	0	0	0	0	0	0	0	0	0	0	0	0	0	0	0	0	0	0	0	0	0
Plesiocystis	0	0	0	0	0	0	0	3	0	0	0	0	0	0	0	6	0	0	0	0	0	0	0	0	0	0	0	0	0	0	0	0	0	0	0	0	0	0	0	0	0	0	0	0	0	0	0	0	0
Arcobacter	2	0	0	0	3	0	0	0	0	0	6	0	0	0	0	0	0	0	0	0	0	0	0	0	0	0	0	0	0	0	0	0	0	0	0	0	0	0	0	0	0	0	0	0	0	0	0	0	0
Campylobacter	0	0	0	0	0	0	0	0	0	0	3	0	0	0	0	0	0	0	0	0	0	0	0	0	0	0	0	0	0	0	0	0	0	0	0	0	0	0	0	0	0	0	0	0	0	0	0	0	0
Flexispira	0	0	2	0	0	0	0	0	0	3	0	0	0	0	0	0	0	0	0	0	0	0	0	0	0	0	0	0	0	0	0	0	0	0	0	0	0	0	0	0	0	0	0	0	0	0	0	0	0
Helicobacter	0	0	0	0	0	0	0	0	0	0	196	0	0	0	0	0	0	0	0	0	0	0	0	0	0	0	0	0	0	0	0	0	0	0	0	0	0	0	0	0	0	0	0	0	0	0	0	0	0
Sulfurimonas	0	0	0	0	0	0	0	0	0	0	14	0	0	0	0	33	0	0	0	0	0	0	0	0	0	0	0	0	0	0	0	0	0	0	0	0	0	0	0	0	0	0	0	0	0	0	0	0	0
Aeromonas	0	0	0	0	0	0	0	0	0	0	0	0	0	0	0	0	0	0	0	0	0	0	0	0	0	0	0	0	0	0	0	0	0	0	0	0	0	0	0	0	0	0	0	0	0	0	0	0	0
Oceanimonas	0	0	0	0	0	0	0	0	0	0	0	0	0	0	0	52	0	0	0	0	0	0	0	0	0	0	0	0	0	0	0	0	0	0	0	0	0	0	0	0	0	0	0	0	0	0	0	0	0
Succinatimonas	0	0	0	0	0	0	0	0	0	0	0	0	0	0	0	0	0	0	0	0	0	0	0	0	0	0	5	0	0	0	0	0	10	0	0	0	0	0	0	35	4	0	0	0	0	0	0	0	0
Succinivibrio	0	0	0	0	0	0	0	0	0	0	30	0	0	0	0	0	0	0	0	0	0	0	0	0	0	0	0	0	0	0	0	0	0	0	9	0	0	0	0	0	0	0	0	0	0	0	0	0	0
Glaciecola	0	0	0	0	0	0	0	0	0	0	0	0	0	0	0	50	0	0	0	0	0	0	0	0	0	0	0	0	0	0	0	0	0	0	0	0	0	0	0	0	0	0	0	0	0	0	0	0	0
HTCC2207	0	0	0	0	0	0	0	0	0	0	0	0	0	0	0	19	0	0	0	0	0	0	0	0	0	0	0	0	0	0	0	0	0	0	0	0	0	0	0	0	0	0	0	0	0	0	0	0	0
Marinobacter	0	0	0	0	0	0	0	0	0	0	0	0	0	0	0	5	0	0	0	0	0	0	0	0	0	0	0	0	0	0	0	0	0	0	0	0	0	0	0	0	0	0	0	0	0	0	0	0	0
ZD0117	0	0	0	0	0	0	0	0	0	0	0	0	0	0	0	35	0	0	0	0	0	0	0	0	0	0	0	0	0	0	0	0	0	0	0	0	0	0	0	0	0	0	0	0	0	0	0	0	0
Thalassomonas	0	0	0	0	0	0	0	0	0	0	0	0	0	0	0	7	0	0	0	0	0	0	0	0	0	0	0	0	0	0	0	0	0	0	0	0	0	0	0	0	0	0	0	0	0	0	0	0	0
HTCC	0	0	0	0	0	0	0	0	0	0	0	0	0	0	0	100	0	0	0	0	0	0	0	0	0	0	0	0	0	0	0	0	0	0	0	0	0	0	0	0	0	0	0	0	0	0	0	0	0
Psychromonas	0	0	0	0	0	0	0	1	0	0	0	0	0	0	0	0	0	0	0	0	0	0	0	0	0	0	0	0	0	0	0	0	0	0	0	0	0	0	0	0	0	0	0	0	0	0	0	0	0
Shewanella	0	0	0	0	0	0	0	0	0	0	0	0	0	0	0	11	0	0	0	0	0	0	0	0	0	0	0	0	0	0	0	0	0	0	0	0	0	0	0	0	0	0	0	0	0	0	0	0	0
Halochromatium	0	0	0	0	0	0	0	0	0	0	5	0	0	0	0	0	0	0	0	0	0	0	0	0	0	0	0	0	0	0	0	0	0	0	0	0	0	0	0	0	0	0	0	0	0	0	0	0	0
Citrobacter	0	0	0	0	0	0	0	0	0	0	33	0	0	0	0	70	0	0	0	0	186	50	0	0	0	0	0	61	0	0	0	0	0	0	0	0	0	0	0	0	0	0	0	0	0	0	0	0	0
Cronobacter	0	0	0	0	0	0	0	0	0	0	0	0	0	0	0	0	0	0	0	0	0	0	0	0	0	0	13	0	0	0	0	0	0	0	0	0	0	0	0	0	0	0	0	0	0	0	0	0	0
Enterobacter	0	0	135	0	211	452	0	65	0	0	25	0	0	0	0	160	0	0	0	0	0	0	0	0	224	124	80	28	40	0	218	375	501	245	0	26	46	0	0	28	46	0	0	0	0	0	292	0	0
Klebsiella	36	0	435	0	44	813	0	0	0	25	37	0	0	0	0	37	0	0	0	0	21	0	0	0	0	993	414	76	82	59	148	92	123	79	314	60	103	0	0	97	390	0	0	0	0	0	0	0	0
Morganella	0	0	0	0	0	0	0	0	0	0	0	0	0	0	0	0	0	0	0	0	593	0	0	0	0	0	14	0	0	3	0	0	0	0	0	0	0	0	0	0	0	0	0	0	0	0	0	0	0
Plesiomonas	0	0	0	0	0	0	0	0	0	0	0	0	0	0	0	0	0	0	0	0	0	0	0	0	0	0	0	0	0	15	0	0	0	0	0	0	0	0	0	0	0	0	0	0	0	0	0	0	0
Proteus	0	0	0	27	0	0	0	0	18	0	0	0	0	0	0	0	0	0	0	0	0	11	0	0	0	0	24	0	0	0	0	5	0	0	0	0	0	0	0	0	0	0	0	0	0	0	108	0	0
Providencia	0	0	0	0	0	0	0	0	0	0	0	0	0	0	0	0	0	0	0	0	70	0	0	0	0	0	0	0	0	0	0	0	0	0	0	0	0	0	0	0	0	0	0	0	0	0	0	0	0
Rahnella	0	0	0	0	0	0	0	0	0	0	8	0	0	0	0	0	0	0	0	0	0	0	0	0	0	0	0	0	0	0	0	0	0	0	0	0	0	0	0	0	0	0	0	0	0	0	0	0	0
Serratia	0	0	0	0	0	0	0	0	0	9	11	0	0	0	0	0	0	0	0	0	0	0	0	0	0	0	0	0	0	0	0	0	0	0	0	0	0	0	0	0	0	0	0	0	0	0	0	0	0
Trabulsiella	0	0	0	0	0	0	0	0	69	0	0	0	59	0	0	0	0	0	0	0	0	0	0	0	0	0	0	0	0	0	0	0	0	0	0	0	0	0	0	0	0	0	0	0	0	0	0	0	0
Aquicella	0	0	0	0	0	0	0	0	0	0	2	0	0	0	0	0	0	0	0	0	0	0	0	0	0	0	0	0	0	0	0	0	0	0	0	0	0	0	0	0	0	0	0	0	0	0	0	0	0
Alcanivorax	0	0	0	0	0	0	0	0	0	0	0	0	0	0	0	9	0	0	0	0	0	0	0	0	0	0	0	0	0	0	0	0	0	0	0	0	0	0	0	0	0	0	0	0	0	0	0	0	0
Candidatus_Portiera	0	0	0	0	0	0	0	0	0	0	0	0	0	0	0	795	0	0	0	0	0	0	0	0	0	0	0	0	0	0	0	0	0	0	0	0	0	0	0	0	0	0	0	0	0	0	0	0	0
Halomonas	0	0	0	0	0	0	0	0	0	6	1	0	0	0	0	17	0	0	0	0	0	0	0	0	0	0	0	0	0	0	0	0	0	4	0	0	0	0	0	0	0	0	0	0	0	0	0	0	0
Marinobacterium	0	0	0	0	5	0	0	0	0	0	0	0	0	0	0	7	0	0	0	0	0	0	0	0	0	0	0	0	0	0	0	0	0	0	0	0	0	0	0	0	0	0	0	0	0	0	0	0	0
Oceanospirillum	0	0	0	0	0	0	0	0	0	0	1	0	0	0	0	0	0	0	0	0	0	0	0	0	0	0	0	0	0	0	0	0	0	0	0	0	0	0	0	0	0	0	0	0	0	0	0	0	0
Actinobacillus	0	0	0	0	0	0	0	0	0	107	5	0	0	0	0	0	0	0	0	0	0	0	0	0	0	0	0	0	0	0	0	0	0	0	0	0	0	0	0	0	0	0	0	0	0	0	0	0	0
Aggregatibacter	0	0	0	0	0	0	0	0	0	8	14	0	0	0	0	0	0	0	0	0	0	0	0	0	0	0	0	0	0	0	0	0	0	0	0	0	0	0	0	0	0	0	0	0	0	0	0	0	0
Haemophilus	16	0	13	204	77	55	0	85	0	7291	782	612	0	0	357	918	0	0	0	0	0	28	0	0	0	14	32	14	11	77	30	169	50	27	0	41	12	0	6	14	23	0	0	0	0	0	18	77	615
Acinetobacter	0	0	5	0	0	0	0	0	0	17	37	0	0	0	0	14	0	0	0	0	0	0	0	0	0	0	0	0	0	0	0	0	0	0	15	0	0	0	0	0	0	0	0	0	0	0	0	0	0
Enhydrobacter	0	0	0	0	0	0	0	0	0	0	6	0	0	0	0	0	0	0	0	0	0	0	0	0	0	0	0	0	0	0	0	0	0	0	0	0	0	0	0	0	0	0	0	0	0	0	0	0	0
Pseudomonas	23	0	21	0	33	0	0	0	0	47	17137	0	0	0	0	40	0	0	0	0	0	0	0	0	0	0	0	0	0	2	0	0	0	0	0	0	0	0	0	0	0	0	0	0	0	0	0	0	0
Methylophaga	0	0	0	0	0	0	0	0	0	0	0	0	0	0	0	5	0	0	0	0	0	0	0	0	0	0	0	0	0	0	0	0	0	0	0	0	0	0	0	0	0	0	0	0	0	0	0	0	0
Pseudoalteromonas	0	0	0	0	0	0	0	0	0	0	8	0	0	0	0	14	0	0	0	0	0	0	0	0	0	0	0	0	0	0	0	0	0	0	0	0	0	0	0	0	0	0	0	0	0	0	0	0	0
Vibrio	53	0	42	0	8	0	0	40	0	0	42	0	0	0	0	34	0	0	0	0	0	0	0	0	0	0	0	0	0	0	0	0	0	0	0	0	0	0	0	0	0	0	0	0	0	0	0	0	0
Photobacterium	15	0	0	0	0	0	0	16	0	0	16	0	0	0	0	17	0	0	0	0	0	0	0	0	0	0	0	0	0	0	0	0	0	0	0	0	0	0	0	0	0	0	0	0	0	0	0	0	0
Vibrionaceae_Vibrio	27	0	64	0	39	0	0	27	0	0	82	0	0	0	0	101	0	0	0	0	0	0	0	0	0	0	0	0	0	0	0	0	0	0	0	0	0	0	0	0	0	0	0	0	0	0	0	0	0
Luteimonas	0	0	2	0	5	0	0	0	0	0	20	0	0	0	0	0	0	0	0	0	0	0	0	0	0	0	0	0	0	0	0	0	0	0	0	0	0	0	0	0	0	0	0	0	0	0	0	0	0
Stenotrophomonas	0	0	0	0	0	0	0	0	0	0	3	0	0	0	0	0	0	0	0	0	0	0	0	0	0	0	0	0	0	0	0	0	0	0	0	0	0	0	0	0	0	0	0	0	0	0	0	0	0
SGSH944	0	0	0	0	0	0	0	0	0	0	0	0	0	0	0	111	0	0	0	0	0	0	0	0	0	0	0	0	0	0	0	0	0	0	0	0	0	0	0	0	0	0	0	0	0	0	0	0	0
SargSea_WGS	0	0	0	0	0	0	0	0	0	0	0	0	0	0	0	5	0	0	0	0	0	0	0	0	0	0	0	0	0	0	0	0	0	0	0	0	0	0	0	0	0	0	0	0	0	0	0	0	0
ZA3312c	0	0	0	0	0	0	0	0	0	0	0	0	0	0	0	68	0	0	0	0	0	0	0	0	0	0	0	0	0	0	0	0	0	0	0	0	0	0	0	0	0	0	0	0	0	0	0	0	0
so4B24	0	0	0	0	0	0	0	0	0	0	3	0	0	0	0	0	0	0	0	0	0	0	0	0	0	0	0	0	0	0	0	0	0	0	0	0	0	0	0	0	0	0	0	0	0	0	0	0	0
SJA_88	0	0	0	0	0	0	0	0	0	0	0	0	0	0	0	2	0	0	0	0	0	0	0	0	0	0	0	0	0	0	0	0	0	0	0	0	0	0	0	0	0	0	0	0	0	0	0	0	0
Sphaerochaeta	0	0	0	0	2	0	0	0	0	0	0	0	0	0	0	0	0	0	0	0	0	0	0	0	0	0	0	0	0	0	0	0	0	0	0	0	0	0	0	0	0	0	0	0	0	0	0	0	0
wall_less	159	0	0	0	0	0	0	227	0	0	0	0	0	0	0	0	0	0	0	0	0	0	0	0	0	0	0	0	0	0	0	0	0	0	0	0	0	0	0	0	0	0	0	0	0	0	0	0	0
Spirochaeta	0	0	0	0	10	0	0	0	0	0	0	0	0	0	0	0	0	0	0	0	0	0	0	0	0	0	0	0	0	0	0	0	0	0	0	0	0	0	0	0	0	0	0	0	0	0	0	0	0
Treponema	0	0	0	0	0	0	0	0	0	0	0	0	0	0	0	0	0	0	0	0	0	0	0	0	0	0	0	0	0	0	0	0	0	0	0	0	0	0	0	0	0	0	0	0	0	0	0	0	0
Pyramidobacter	0	0	0	0	0	45	0	0	0	0	0	0	0	0	0	0	0	0	0	0	0	0	0	0	0	0	0	4	0	8	0	0	0	0	0	0	0	0	0	0	0	0	0	0	0	0	14	0	0
TG5	0	0	0	0	0	0	0	0	0	0	2	0	0	0	0	0	0	0	0	0	0	0	0	0	0	0	0	0	0	0	0	0	0	0	0	0	0	0	0	0	0	0	0	0	0	0	0	0	0
Cloacibacillus	0	0	0	0	0	0	0	0	0	0	0	0	0	0	0	0	0	0	0	0	0	0	0	0	16	0	0	0	0	7	0	0	0	0	0	0	0	0	0	0	0	0	0	0	0	0	0	0	0
Synergistes	0	0	3	0	0	0	0	3	0	0	2	15	0	0	0	0	0	0	0	0	0	0	0	0	0	0	0	0	0	0	0	0	0	10	0	0	16	22	0	0	0	0	0	0	0	0	0	0	0
Acholeplasma	0	0	2	0	0	0	0	0	0	0	0	0	0	0	0	49	0	0	0	0	0	0	0	0	0	0	0	0	0	0	0	0	0	0	0	0	0	0	0	0	0	0	0	0	0	0	0	0	0
Mycoplasma	0	0	0	0	0	0	0	0	0	0	0	0	0	0	0	0	0	0	0	0	0	0	0	0	0	0	0	0	0	0	0	0	0	0	0	0	0	0	0	0	0	0	0	0	0	0	0	0	0
Ureaplasma	0	0	0	0	0	0	0	0	0	0	2	0	0	0	0	0	0	0	0	0	0	0	0	0	0	0	0	0	0	0	0	0	0	0	0	0	0	0	0	0	0	0	0	0	0	0	0	0	0
Coraliomargarita	0	0	0	0	0	0	0	0	0	0	0	0	0	0	0	5	0	0	0	0	0	0	0	0	0	0	0	0	0	0	0	0	0	0	0	0	0	0	0	0	0	0	0	0	0	0	0	0	0
MB11C04	0	0	0	0	0	0	0	0	0	0	0	0	0	0	0	53	0	0	0	0	0	0	0	0	0	0	0	0	0	0	0	0	0	0	0	0	0	0	0	0	0	0	0	0	0	0	0	0	0
DA101	0	0	0	0	0	0	0	0	0	0	1	0	0	0	0	0	0	0	0	0	0	0	0	0	0	0	0	0	0	0	0	0	0	0	0	0	0	0	0	0	0	0	0	0	0	0	0	0	0
Akkermansia	348	0	832	0	9556	0	3049	14	4285	0	409	19	0	0	0	13	0	0	0	0	0	0	0	0	179	54	1013	543	31	30	5	23	30	5	0	32	17	0	0	35	31	316	0	0	0	0	0	625	0
MSBL3	0	0	0	0	0	0	0	0	0	0	0	0	0	0	0	5	0	0	0	0	0	0	0	0	0	0	0	0	0	0	0	0	0	0	0	0	0	0	0	0	0	0	0	0	0	0	0	0	0
Rubritalea	0	0	0	0	0	0	0	0	0	0	0	0	0	0	0	2	0	0	0	0	0	0	0	0	0	0	0	0	0	0	0	0	0	0	0	0	0	0	0	0	0	0	0	0	0	0	0	0	0
unclassified	17455	533	8838	4894	17110	6497	2941	9992	8787	7091	13091	7056	12323	5732	3999	19009	1184	2866	4256	1421	10533	10018	2329	4175	2292	11406	11484	6621	6806	3295	7663	4045	10960	7985	6197	8013	4665	929	2230	5975	9010	9715	7927	1768	7830	2895	4440	558	488
[truncated: 53 more columns]

## Sheet: otu_table.Species.absolute
name	E01	E02	E03	E04	E05	E06	E07	E08	E09	E10	E11	E12	E13	E14	E15	E16	E17	E18	E19	E20	E21	E22	E23	E24	E25	E26	E27	E28	E29	E30	E31	E32	E33	E34	E35	E36	E37	E38	E39	E40	E41	C01	C02	C03	C04	C05	C06	C07	C08
culture_isolate_koll13	0	0	0	0	0	0	0	0	0	0	0	0	0	0	0	6	0	0	0	0	0	0	0	0	0	0	0	0	0	0	0	0	0	0	0	0	0	0	0	0	0	0	0	0	0	0	0	0	0
aureum	0	0	0	0	0	0	0	0	0	0	12	0	0	0	0	0	0	0	0	0	0	0	0	0	0	0	0	0	0	0	0	0	0	0	0	0	0	0	0	0	0	0	0	0	0	0	0	0	0
durum	0	0	0	0	3	0	0	0	0	0	0	0	0	0	0	0	0	0	0	0	0	0	0	0	0	0	0	0	0	0	0	0	0	0	0	0	0	0	0	0	0	0	0	0	0	0	0	0	0
stationis	0	0	0	0	0	0	0	0	0	0	0	0	0	0	0	0	0	0	0	0	0	0	0	0	0	0	0	0	0	0	0	0	0	0	0	0	0	0	0	0	0	0	0	0	0	0	0	0	0
variabile	0	0	0	0	0	0	0	0	0	0	0	0	0	0	0	0	0	0	0	0	0	0	0	0	0	0	0	0	0	0	0	0	0	0	0	0	0	0	0	0	0	0	0	0	0	0	0	0	0
rubra	0	0	0	0	0	0	0	0	0	0	0	0	0	0	0	28	0	0	0	0	0	0	0	0	0	0	0	0	0	0	0	0	0	0	0	0	0	0	0	0	0	0	0	0	0	0	0	0	0
aeria	0	0	0	0	0	0	0	0	0	0	0	0	0	0	0	0	0	0	0	0	0	0	0	0	0	0	0	0	0	0	0	0	0	0	0	0	0	0	0	0	0	0	0	0	0	0	0	0	0
mucilaginosa	11	0	0	0	11	0	0	15	0	0	10	0	0	0	0	25	0	0	0	0	0	0	0	0	0	14	0	5	2	4	0	0	0	3	0	12	0	0	3	5	4	0	0	0	0	0	0	0	0
acnes	0	0	0	0	0	0	0	0	0	0	4	0	0	0	0	0	0	0	0	0	0	0	0	0	0	0	0	0	0	0	0	0	0	0	0	0	0	0	0	0	0	0	0	0	0	0	0	0	0
adolescentis	0	0	0	0	0	0	0	0	0	0	0	0	0	0	0	0	0	0	110	0	0	0	0	366	0	2674	592	69	108	27	90	477	763	128	0	104	1018	0	190	106	99	0	0	0	0	0	0	0	0
animalis	0	0	0	0	0	0	0	0	0	0	0	0	0	0	0	0	0	0	0	0	0	0	0	0	0	0	0	0	0	0	0	0	0	0	0	0	0	0	0	0	0	0	0	0	0	0	0	0	0
bifidum	13	0	0	0	0	0	0	0	0	0	0	0	0	0	0	41	0	0	0	0	0	0	0	0	0	0	0	0	0	0	0	26	0	0	0	0	27	0	0	0	0	0	0	0	0	0	0	0	0
breve	0	0	0	0	0	0	0	0	0	0	0	0	0	0	0	0	0	0	0	0	0	0	0	0	0	0	8	0	0	0	0	0	0	0	0	12	0	0	0	0	90	0	0	0	0	0	0	0	0
longum	99	8	68	79	26	0	0	935	0	74	218	0	0	0	15	278	0	0	0	0	0	0	0	25	0	457	281	92	248	193	21	839	285	525	9	4750	270	0	66	270	135	0	0	0	0	26	0	0	21
pseudolongum	0	0	0	0	0	0	0	0	0	0	0	0	0	0	0	0	0	0	0	0	0	0	0	0	0	0	0	0	0	0	0	0	0	0	0	0	0	0	0	0	0	0	0	0	0	0	0	0	0
vaginae	0	0	0	0	0	0	0	0	0	8	0	0	0	0	0	0	0	0	0	0	0	0	0	0	0	0	0	0	0	0	0	0	0	0	0	0	0	0	0	0	0	13	0	0	0	0	0	0	0
aerofaciens	87	0	349	0	549	17	30	53	0	0	777	0	0	0	0	346	0	49	0	49	0	0	0	16	0	322	81	167	45	238	29	111	432	25	0	35	57	0	89	37	50	0	0	0	0	0	0	0	24
stercoris	0	0	0	0	0	0	0	0	0	0	0	0	0	0	0	0	0	0	0	0	0	0	0	0	0	0	0	0	0	0	0	0	0	0	0	0	0	0	0	0	0	0	0	0	0	0	0	0	0
lenta	9	0	7	0	56	0	0	36	0	14	21	0	85	0	0	26	0	0	0	0	0	0	0	0	0	17	0	0	23	13	21	0	10	56	5	47	0	37	0	0	16	18	0	0	0	0	0	0	0
acidifaciens	0	0	0	0	0	0	0	0	0	0	18	0	0	0	0	0	0	0	0	0	0	0	0	0	0	0	0	0	0	0	0	0	0	0	0	0	0	0	0	0	0	0	0	0	0	0	0	0	0
barnesiae	0	0	0	0	0	0	0	0	0	0	0	0	0	0	0	0	0	0	0	0	0	0	0	0	0	0	0	0	0	1	346	0	0	33	0	0	0	0	0	0	121	0	0	0	0	0	0	0	0
caccae	564	35	380	0	147	78	71	109	0	0	35	20	0	0	232	33	202	0	327	84	0	0	93	198	0	380	109	450	243	1957	192	270	649	157	170	184	387	63	114	333	240	0	0	606	410	0	0	0	0
coprophilus	88	0	178	0	63	100	0	0	0	0	31	609	0	0	0	0	0	0	0	0	0	0	0	341	0	332	119	159	162	1137	62	213	281	2	0	145	202	0	0	1118	192	0	0	0	0	0	0	0	0
eggerthii	54	230	69	0	40	0	39	39	0	0	13	0	0	0	0	18	0	0	12	185	0	0	379	2922	0	36	126	253	863	67	70	32	220	898	43	22	121	1121	9	190	32	0	0	0	899	0	0	0	0
fragilis	0	0	2395	0	135	0	0	505	72	30	47	0	1074	480	0	574	0	118	0	0	0	844	420	0	0	126	0	105	16	0	1793	13	8	190	659	14	125	0	38	28	459	0	358	270	0	163	0	520	0
ovatus	823	54	782	0	1085	220	432	1014	1454	212	182	56	3202	963	329	245	177	426	0	355	0	1004	874	283	3443	1909	861	1628	2308	3282	7147	1351	1326	2414	4534	2466	2045	205	103	2501	15058	175	581	1812	176	3960	2050	1061	68
plebeius	75	1657	1259	0	91	580	0	316	0	0	36	1333	0	0	0	271	4824	0	70	0	0	0	1460	0	0	469	1851	778	183	210	154	585	214	140	54	480	664	0	16	668	231	0	0	0	0	0	0	0	0
uniformis	1273	538	996	0	929	865	1218	958	3777	309	189	175	0	147	3744	382	4397	749	557	11362	0	1320	3787	3964	1586	1316	608	1230	2789	1673	2656	936	1303	2832	3963	2214	1193	2689	222	2584	1398	1289	642	1291	3153	4826	0	1619	120
viscericola	0	0	0	0	0	0	0	0	0	0	0	0	0	0	0	0	0	0	0	0	0	0	0	0	0	0	0	0	0	0	0	0	0	0	0	0	0	0	0	0	0	0	0	0	0	0	0	0	0
tannerae	0	0	0	0	0	0	0	0	0	0	0	0	0	0	0	0	0	0	0	0	0	0	0	0	0	0	0	0	0	0	0	0	0	0	0	0	0	0	0	0	0	0	0	0	0	0	0	0	0
distasonis	122	0	138	0	102	0	7	273	73	190	105	0	52	63	0	53	0	14	0	31	0	0	33	25	0	815	236	784	1170	692	1471	211	193	2874	1322	768	407	18	172	559	399	50	73	34	0	91	113	0	0
gordonii	0	0	9	0	0	0	58	0	405	0	0	0	0	0	0	0	28	0	131	0	0	13	0	0	0	0	0	0	0	0	92	0	9	0	0	0	0	0	0	0	26	46	0	0	0	0	0	0	0
endodontalis	0	0	0	0	0	0	0	0	0	0	0	0	0	0	0	0	0	0	0	0	0	0	0	0	0	0	0	0	0	0	0	0	0	0	0	0	0	0	0	0	0	0	0	0	0	0	0	0	0
copri	97	0	1655	0	69	6333	0	144	0	0	66	9614	0	0	10024	133	0	0	9229	0	0	0	0	0	0	961	514	9779	938	3060	2178	5647	1196	2031	48	864	16515	0	28	3840	1068	0	0	0	0	0	0	0	0
intermedia	0	0	0	0	0	0	0	0	0	0	0	0	0	0	0	0	0	0	0	0	0	0	0	0	0	0	0	0	0	0	0	0	0	0	0	0	0	0	0	0	0	0	0	0	0	0	0	0	0
melaninogenica	0	0	0	0	0	0	0	0	0	0	0	0	0	0	0	0	0	0	0	0	0	0	0	0	0	0	0	0	0	0	0	0	0	0	0	0	0	0	0	0	0	0	0	0	0	0	0	0	0
nanceiensis	0	0	0	0	0	0	0	0	0	0	0	0	0	0	0	0	0	0	0	0	0	0	0	0	0	0	0	0	0	0	0	0	0	0	0	0	0	0	0	0	0	0	0	0	0	0	0	0	0
nigrescens	0	0	0	0	0	0	0	0	0	0	0	0	0	0	0	0	0	0	0	0	0	0	0	0	0	0	0	0	0	0	0	0	0	0	0	0	0	0	0	0	0	0	0	0	0	0	0	0	0
pallens	0	0	0	0	0	0	0	0	0	0	0	0	0	0	0	0	0	0	0	0	0	0	0	0	0	0	0	0	0	0	0	0	0	0	0	0	0	0	0	0	0	0	0	0	0	0	0	0	0
stercorea	0	0	0	0	0	176	0	6	0	0	3	0	0	0	0	2	0	0	583	0	0	0	0	0	0	1	0	1	1	0	30	0	30	10	0	0	0	0	0	0	6	0	0	0	0	0	0	0	0
finegoldii	0	0	149	0	11	0	0	0	0	0	0	0	0	0	0	0	83	24	41	0	0	0	0	49	0	0	0	90	0	19	18	0	24	29	0	0	126	0	0	36	0	0	0	0	0	74	0	0	0
indistinctus	15	0	175	0	15	0	0	13	0	0	0	102	0	0	0	8	0	8	356	0	0	0	0	40	18	18	0	8	0	28	7	12	142	3	0	8	36	0	3	10	0	52	0	0	0	27	0	0	0
onderdonkii	0	0	93	0	0	0	168	55	0	0	0	0	0	0	0	13	0	0	0	93	0	0	0	0	0	250	368	40	36	27	0	37	28	12	8	54	21	419	0	346	24	511	70	0	0	0	0	0	28
putredinis	1670	77	1305	0	181	0	0	556	0	0	77	455	0	0	193	153	0	0	325	584	0	0	1509	1172	0	490	736	368	242	102	212	167	264	378	0	83	1205	948	8	1108	156	571	0	0	908	0	0	0	69
diffluens	3	0	3	0	0	0	0	4	0	0	0	0	0	0	0	0	0	0	0	0	0	0	0	0	0	0	0	0	0	0	0	0	0	0	0	0	0	0	0	0	0	0	0	0	0	0	0	0	0
sediminis	0	0	0	0	3	0	0	0	0	0	7	0	0	0	0	9	0	0	0	0	0	0	0	0	0	0	0	0	0	0	0	0	0	0	0	0	0	0	0	0	0	0	0	0	0	0	0	0	0
litoralis	0	0	2	0	0	0	0	0	0	0	0	0	0	0	0	0	0	0	0	0	0	0	0	0	0	0	0	0	0	0	0	0	0	0	0	0	0	0	0	0	0	0	0	0	0	0	0	0	0
Lutibacter_litoralis	0	0	3	0	0	0	0	0	0	0	0	0	0	0	0	0	0	0	0	0	0	0	0	0	0	0	0	0	0	0	0	0	0	0	0	0	0	0	0	0	0	0	0	0	0	0	0	0	0
polysiphoniae	0	0	0	0	0	0	0	0	0	0	3	0	0	0	0	0	0	0	0	0	0	0	0	0	0	0	0	0	0	0	0	0	0	0	0	0	0	0	0	0	0	0	0	0	0	0	0	0	0
schaedleri	0	0	0	0	0	0	0	0	0	0	0	0	0	0	0	0	0	0	0	0	0	0	0	0	0	0	0	0	0	0	0	0	0	0	0	0	0	0	0	0	0	0	0	0	0	0	0	0	0
cellulosilyticus	0	0	0	0	0	0	0	0	0	0	0	0	0	0	0	3	0	0	0	0	0	0	0	0	0	0	0	0	0	0	0	0	0	0	0	0	0	0	0	0	0	0	0	0	0	0	0	0	0
chironomi	0	0	0	0	0	0	0	0	0	0	8	0	0	0	0	0	0	0	0	0	0	0	0	0	0	0	0	0	0	0	0	0	0	0	0	0	0	0	0	0	0	0	0	0	0	0	0	0	0
sciuri	0	0	0	0	11	0	0	0	0	0	0	0	0	0	0	0	0	0	0	0	0	0	0	0	0	0	0	0	0	0	0	0	0	0	0	0	0	0	0	0	0	0	0	0	0	0	0	0	0
sanguinis	0	0	0	0	0	0	0	0	0	0	12	0	0	0	0	0	0	0	0	0	0	0	0	0	0	0	0	0	0	0	0	0	0	0	0	0	0	0	0	0	0	0	0	0	0	0	0	0	0
asini	0	0	0	0	0	0	0	0	0	0	0	0	0	0	0	0	0	0	0	0	0	0	0	0	0	0	0	0	0	0	16	0	23	0	0	29	0	0	0	0	47	0	0	0	0	0	0	0	0
casseliflavus	0	0	30	0	0	0	0	0	0	0	0	0	0	0	0	0	0	0	0	0	131	0	0	0	0	0	54	0	0	0	0	0	0	0	0	0	0	0	0	0	0	0	0	0	0	0	14	0	0
delbrueckii	0	0	0	7	0	0	0	0	0	0	0	0	0	0	0	0	0	0	0	0	0	0	0	0	0	0	0	0	0	0	0	0	3	0	0	0	0	0	0	0	0	0	0	0	0	0	0	0	0
helveticus	6	0	0	0	0	0	0	0	0	9	16	0	0	0	0	0	0	0	0	0	0	0	0	0	0	0	0	0	0	0	0	0	0	0	0	0	0	0	0	0	0	0	0	0	0	0	0	0	0
iners	0	0	0	0	0	0	0	0	0	772	9	0	0	0	0	0	0	0	0	0	0	0	0	0	0	0	0	0	0	0	0	0	0	0	0	0	0	0	0	0	0	0	0	0	0	0	0	0	0
mucosae	0	0	4	10	0	0	0	0	0	0	0	0	0	0	0	0	0	0	0	0	0	0	0	0	0	12	9	9	11	0	0	9	16	0	0	110	40	0	0	9	9	0	0	0	0	0	0	0	0
reuteri	0	0	0	0	0	0	0	0	0	0	0	0	0	0	0	0	0	0	0	0	0	0	0	0	0	0	0	0	0	0	0	0	0	0	0	0	0	0	0	0	0	0	0	0	0	0	0	0	0
ruminis	0	0	0	0	0	0	0	59	0	0	0	0	0	0	0	95	0	0	0	0	0	0	0	0	0	22	21	26	22	14	0	468	21	0	0	20	18	0	0	289	19	0	0	0	0	0	0	0	0
salivarius	0	0	15	0	0	0	0	0	0	0	0	0	0	0	0	0	0	0	0	0	0	0	0	0	0	0	6	0	0	0	33	0	129	28	0	8	28	0	0	8	5	0	0	0	0	0	0	0	0
zeae	2	0	0	0	0	0	0	0	0	0	0	0	0	0	0	15	0	0	0	0	0	0	0	0	0	0	0	0	0	0	0	0	0	0	0	0	0	0	0	0	0	0	0	0	0	0	0	0	0
paramesenteroides	0	0	0	0	0	0	0	0	0	0	0	0	0	0	0	0	0	0	0	0	0	0	0	0	0	0	0	0	0	0	0	0	0	0	0	0	0	0	0	0	0	0	0	0	0	0	0	0	0
garvieae	0	0	0	0	0	0	0	0	0	0	0	0	0	0	0	0	0	0	0	0	0	0	0	0	0	0	0	0	0	0	0	0	0	0	0	0	0	0	0	0	0	0	0	0	0	0	0	0	0
alactolyticus	0	0	0	0	0	0	0	0	0	0	0	0	137	0	0	0	0	0	0	0	0	0	0	0	0	0	0	0	0	0	0	0	0	0	0	0	0	0	11	0	0	0	0	0	0	0	0	0	0
anginosus	0	0	0	0	0	0	0	0	0	0	0	0	0	0	0	0	0	0	0	0	0	0	0	0	0	0	0	0	0	0	0	0	0	0	0	0	57	0	0	0	0	0	0	0	0	0	0	0	0
luteciae	0	0	0	0	0	0	0	0	0	0	0	0	0	0	0	0	0	0	0	0	0	0	0	0	0	0	0	0	0	0	0	0	0	2	0	0	0	0	0	0	0	0	0	0	0	0	0	0	0
butyricum	0	0	0	225	0	0	0	0	0	0	268	0	0	0	0	0	0	0	0	0	0	0	0	0	0	0	0	0	0	0	0	0	0	0	0	0	0	0	0	0	0	0	0	0	0	0	0	43	0
celatum	48	0	27	0	25	0	0	223	0	0	29	0	0	0	0	977	0	0	0	0	0	0	0	0	0	26	0	24	0	0	43	49	0	45	0	24	0	0	55	10	23	0	0	0	0	0	0	0	0
neonatale	0	0	0	0	0	0	0	0	0	0	17	0	0	0	0	0	0	0	0	0	0	0	0	0	0	0	0	0	0	0	0	0	0	0	0	0	0	0	0	0	0	0	0	7	0	0	0	201	0
perfringens	0	0	0	106	0	0	0	0	0	22	19	0	0	0	0	0	0	0	0	0	0	0	0	0	0	0	0	11	0	0	0	0	0	0	0	0	0	0	0	0	0	0	0	0	0	0	14	0	0
xylanolyticus	0	0	0	0	0	0	0	0	0	0	283	0	0	0	0	0	0	0	0	0	0	0	0	0	0	0	0	0	0	0	0	0	0	0	0	0	0	0	0	0	0	0	0	0	0	0	0	0	0
obeum	70	0	94	0	0	0	0	214	0	122	170	0	0	0	0	195	0	0	0	0	0	0	0	0	0	510	354	158	151	76	116	121	353	100	0	126	224	0	31	316	173	0	0	0	0	0	0	0	0
producta	0	0	61	0	95	0	0	203	0	72	40	0	0	0	0	400	0	39	0	0	0	0	0	0	0	119	478	324	231	73	109	52	147	146	0	178	44	0	0	96	195	0	26	7	0	0	0	0	0
crossotus	0	0	0	0	0	0	0	0	0	0	0	163	0	0	0	0	0	0	0	0	0	0	0	0	0	0	0	0	0	0	0	0	0	0	0	0	0	0	0	0	0	0	0	0	0	0	0	0	0
aldenense	0	0	0	0	0	0	0	0	0	0	0	0	0	0	0	0	0	0	0	0	0	0	0	0	0	0	1	0	38	0	0	0	0	94	95	0	0	0	0	0	57	0	0	0	0	0	0	160	0
citroniae	6	0	0	0	28	0	0	0	0	115	29	0	2184	70	0	0	0	0	0	0	0	0	0	0	0	61	327	111	344	201	667	34	89	770	2585	123	95	0	0	99	567	157	105	0	0	196	0	287	0
colinum	31	0	17	0	90	0	0	59	0	110	6	0	0	0	0	9	0	0	0	0	0	0	0	0	0	186	89	43	103	34	132	101	123	30	0	250	46	0	137	66	329	0	0	0	0	26	0	0	0
hathewayi	12	0	28	0	0	0	0	10	0	28	0	0	541	0	0	12	0	0	0	0	0	0	0	0	0	0	0	0	32	18	17	8	0	60	2131	14	0	0	0	0	42	30	0	0	0	0	33	148	0
lavalense	0	0	0	0	0	0	0	0	0	17	0	0	0	0	0	0	0	0	0	0	0	0	0	0	0	0	0	8	0	10	12	0	0	58	87	0	0	0	0	0	0	0	35	0	0	0	0	0	0
symbiosum	0	0	0	0	0	0	0	0	0	25	8	0	0	0	0	0	0	0	0	0	0	12	0	0	97	15	1	1	1	72	1	0	1	1	216	18	4	0	0	0	2	0	0	0	0	80	0	0	0
catus	15	0	16	0	43	0	0	40	0	0	0	0	0	0	0	0	0	0	0	0	0	0	0	0	0	137	107	73	39	19	0	57	70	27	0	52	26	0	0	121	37	0	0	0	0	0	0	0	19
eutactus	1373	0	2964	0	240	0	0	112	0	0	73	287	0	0	0	0	0	0	384	0	0	0	0	19	0	154	208	936	151	99	41	74	252	30	0	159	311	0	0	217	143	0	0	0	0	0	0	0	0
formicigenerans	37	0	65	0	411	0	0	114	0	0	86	16	0	0	0	121	0	17	18	0	0	0	0	0	0	81	89	31	29	47	132	42	81	24	0	19	40	0	15	62	127	0	0	0	0	0	0	0	0
longicatena	402	0	190	0	674	133	0	320	0	1009	417	18	0	0	24	673	0	0	32	0	0	0	101	1	0	442	369	107	263	65	277	105	299	445	13	232	178	31	98	262	169	0	0	0	13	0	0	0	0
longoviformis	0	0	0	0	0	0	0	0	0	0	0	0	0	0	0	0	0	0	0	0	0	0	0	0	0	0	0	0	0	0	0	0	0	0	0	0	0	0	0	0	0	0	0	0	0	0	0	0	0
peoriensis	0	0	0	0	0	0	0	0	0	0	0	0	0	0	0	0	0	0	0	0	0	0	0	0	0	0	0	0	0	0	0	0	0	0	0	0	0	0	0	0	0	0	0	0	0	0	0	0	0
faecis	784	0	153	0	336	0	73	346	0	2111	342	1172	0	0	0	668	0	0	111	304	0	198	0	0	0	978	776	437	1348	253	645	631	2185	1079	63	1236	404	1654	252	1134	589	0	0	0	0	0	0	0	90
inulinivorans	0	0	0	0	0	0	0	0	0	0	0	0	0	0	0	0	0	0	0	0	0	0	0	0	0	0	0	0	0	0	0	0	0	0	0	0	0	0	0	0	0	0	0	0	0	0	0	0	0
gnavus	93	22	193	0	1010	0	0	33	399	871	539	0	681	96	0	197	45	408	0	116	0	72	0	0	81	430	731	605	592	178	482	181	332	691	309	696	164	0	161	178	1182	67	202	35	0	1	46	75	0
torques	0	0	44	0	0	0	0	32	0	107	0	0	0	0	0	275	0	0	0	230	0	0	228	0	0	138	108	69	199	46	52	45	84	134	26	624	117	0	0	153	96	211	0	0	47	0	0	0	0
bartlettii	0	0	0	0	0	0	0	0	0	0	0	0	0	0	0	3	0	0	0	0	0	0	0	0	0	0	0	0	0	0	0	0	0	0	0	0	0	0	0	0	0	0	0	0	0	0	0	0	0
difficile	0	0	0	0	0	0	0	0	0	0	128	0	0	0	0	0	0	0	0	0	0	0	0	0	0	0	0	0	0	0	0	0	0	11	0	0	0	0	0	0	0	0	0	0	0	0	0	0	0
anaerobius	0	0	0	0	0	0	0	0	0	2	0	0	0	0	0	0	0	0	0	0	0	0	0	0	0	0	0	0	0	0	0	0	0	0	0	0	0	0	0	0	0	0	0	0	0	0	0	0	0
pullicaecorum	0	0	40	0	361	18	0	56	0	327	112	0	0	25	11	159	0	0	74	0	0	16	0	0	0	239	196	109	174	49	241	114	190	107	31	140	84	0	33	219	310	0	0	0	0	0	0	0	0
methylpentosum	0	0	0	0	0	0	0	0	0	0	0	0	0	0	0	0	0	0	0	0	0	0	0	0	0	0	0	0	0	0	0	0	0	0	0	0	0	0	0	0	0	0	0	0	0	0	0	0	0
prausnitzii	15956	230	24119	0	19037	293	107	30245	0	23594	2972	1539	0	205	210	12701	1082	1142	0	290	0	1052	0	110	443	8557	15033	7466	7734	13085	5257	8344	7486	5305	8082	5353	7724	38	309	11888	5248	666	95	224	401	595	2456	303	3647
formicilis	2091	0	879	0	508	0	573	3010	0	0	3840	135	0	0	725	2903	0	527	47	0	0	352	198	135	0	292	998	327	191	381	298	237	433	136	0	184	243	887	97	577	334	0	0	0	251	0	0	0	631
albus	0	0	0	0	0	0	0	0	0	0	0	0	0	0	0	0	0	0	0	0	0	0	0	0	0	0	0	0	0	0	0	0	0	0	0	0	0	0	0	0	0	0	0	0	0	0	0	0	0
bromii	386	87	123	0	143	144	48	281	0	0	1195	1261	0	0	32	874	53	235	0	18	0	2430	44	0	0	932	919	1156	432	99	131	782	589	122	16	341	1120	433	0	205	578	805	7	0	51	0	62	0	0
callidus	149	0	368	0	64	0	0	170	0	0	17	0	0	0	0	15	47	0	0	0	0	0	0	0	0	37	206	41	369	16	6	28	37	323	0	28	76	0	0	73	32	0	0	0	0	0	0	0	0
flavefaciens	0	0	0	0	0	0	0	0	0	0	0	13	0	0	0	0	0	0	0	0	0	0	0	0	0	0	0	0	0	0	0	0	0	0	0	0	0	0	0	0	0	0	0	0	0	0	0	0	0
hypermegale	0	0	0	0	0	0	0	0	0	0	0	0	0	0	0	0	0	0	0	0	0	0	0	0	0	0	0	0	0	0	0	0	0	0	0	0	0	0	0	0	0	0	0	0	0	101	0	0	0
multacida	0	0	0	0	0	0	0	0	0	0	0	0	0	0	0	0	0	0	22	0	0	0	0	0	0	0	0	0	0	0	0	0	0	0	0	0	0	0	0	0	0	0	0	0	0	0	0	0	0
noxia	0	0	0	0	0	0	0	0	0	0	0	0	0	0	0	0	0	0	0	0	0	0	0	0	0	0	0	0	0	0	0	0	0	0	0	0	0	0	0	0	0	0	0	0	0	0	0	0	0
dispar	0	0	5	9047	15	30	0	59	5909	55	8	98	32	0	82	0	0	86	0	0	10007	0	0	0	0	118	71	66	83	106	291	623	346	62	2	137	92	0	6	107	1917	0	0	0	0	0	54	787	0
parvula	0	0	0	1439	0	0	0	0	0	50	0	812	0	0	132	19	0	0	0	0	1998	0	0	0	0	0	0	0	0	0	0	34	0	0	0	19	0	0	0	0	0	0	18	0	44	0	0	336	0
moorei	0	0	0	0	0	0	0	0	0	0	0	0	0	0	0	0	0	0	0	0	0	0	0	0	0	0	0	0	0	0	0	0	0	4	0	0	3	0	0	0	0	0	0	0	0	0	0	0	0
p_1630_c5	0	0	0	0	0	0	0	0	0	0	0	0	0	0	0	0	0	0	0	0	0	0	0	0	0	0	0	0	0	0	0	0	0	0	0	0	0	0	0	0	0	0	0	0	0	0	0	0	0
cocleatum	0	0	0	17	0	0	0	0	0	0	15	0	0	0	0	0	0	0	0	0	0	0	0	0	0	0	0	0	0	0	0	0	0	0	0	0	0	0	0	0	0	0	0	0	0	0	0	0	0
ramosum	22	0	19	0	564	0	0	0	0	0	18	0	185	0	0	5	0	0	0	0	0	0	0	0	0	17	61	90	26	7	40	5	12	17	12	94	0	0	0	7	99	0	6	0	0	0	0	0	0
saccharogumia	0	0	0	0	0	0	0	0	0	0	0	0	0	0	0	0	0	0	0	0	0	0	0	0	0	0	7	0	0	0	0	0	0	0	0	0	0	0	0	0	0	0	0	0	0	0	0	0	0
spiroforme	0	0	0	0	0	0	0	0	0	0	0	0	0	0	0	0	0	0	0	0	0	0	0	0	0	0	0	0	0	0	24	0	0	0	0	12	0	0	0	8	96	0	0	0	0	0	0	0	0
cateniformis	0	0	0	0	0	0	0	0	0	0	0	0	0	0	0	0	0	0	0	0	0	0	0	0	0	0	0	0	8	6	0	0	0	0	0	0	0	0	0	0	0	0	0	0	0	0	0	0	0
biforme	0	0	0	36	14	0	12	71	0	0	0	0	0	0	0	112	0	0	156	0	0	0	0	39	0	77	559	953	63	55	0	722	828	0	0	80	272	0	0	68	60	0	0	0	0	0	0	0	0
dolichum	5	0	14	0	32	0	0	8	4	11	127	0	36	0	0	14	0	0	0	0	0	0	0	0	0	15	45	11	31	13	30	12	17	8	0	29	1	0	0	0	133	11	0	0	0	0	0	7	0
somerae	0	0	0	0	0	0	0	0	0	0	24	0	0	0	0	0	0	0	0	0	0	0	0	0	0	0	0	0	0	5	0	0	0	0	0	0	0	0	0	0	0	0	0	0	0	0	0	0	0
vadensis	0	0	0	0	0	0	0	0	0	0	0	0	0	0	0	0	0	0	0	0	0	0	0	0	0	0	0	0	0	0	0	0	0	0	0	0	0	0	0	0	0	0	0	0	0	0	0	0	0
diminuta	0	0	0	0	0	0	0	0	0	0	9	0	0	0	0	0	0	0	0	0	0	0	0	0	0	0	0	0	0	0	0	0	0	0	0	0	0	0	0	0	0	0	0	0	0	0	0	0	0
komagatae	0	0	0	0	0	0	0	0	0	0	0	0	0	0	0	0	0	0	0	0	0	0	0	0	0	0	0	0	0	0	0	0	0	0	0	0	0	0	0	0	0	0	0	0	0	0	0	0	0
neptunius	0	0	0	0	0	0	0	4	0	0	0	0	0	0	0	0	0	0	0	0	0	0	0	0	0	0	0	0	0	0	0	0	0	0	0	0	0	0	0	0	0	0	0	0	0	0	0	0	0
ubique	0	0	0	0	0	0	0	0	0	0	0	0	0	0	0	132	0	0	0	0	0	0	0	0	0	0	0	0	0	0	0	0	0	0	0	0	0	0	0	0	0	0	0	0	0	0	0	0	0
resinovorum	0	0	0	0	2	0	0	0	0	0	0	0	0	0	0	0	0	0	0	0	0	0	0	0	0	0	0	0	0	0	0	0	0	0	0	0	0	0	0	0	0	0	0	0	0	0	0	0	0
fonticola	0	0	0	0	0	0	0	0	0	0	3	0	0	0	0	0	0	0	0	0	0	0	0	0	0	0	0	0	0	0	0	0	0	0	0	0	0	0	0	0	0	0	0	0	0	0	0	0	0
formigenes	0	0	0	0	0	0	0	0	0	0	0	0	0	0	0	0	0	0	44	0	0	0	138	0	0	0	0	0	0	0	0	0	0	3	0	0	0	0	0	11	0	0	0	0	0	0	0	0	0
subflava	0	0	0	0	0	0	0	0	0	11	0	0	0	0	0	0	0	0	0	0	0	0	0	0	0	0	0	0	0	0	0	0	0	0	0	0	0	0	0	0	0	0	0	0	0	0	0	0	0
starrii	0	0	0	0	0	0	0	0	0	0	3	0	0	0	0	0	0	0	0	0	0	0	0	0	0	0	0	0	0	0	0	0	0	0	0	0	0	0	0	0	0	0	0	0	0	0	0	0	0
halophila	0	0	0	0	15	0	0	0	0	0	0	0	0	0	0	0	0	0	0	0	0	0	0	0	0	0	0	0	0	0	0	0	0	0	0	0	0	0	0	0	0	0	0	0	0	0	0	0	0
joergensenii	0	0	0	0	0	0	0	0	0	0	0	0	0	0	0	20	0	0	0	0	0	0	0	0	0	0	0	0	0	0	0	0	0	0	0	0	0	0	0	0	0	0	0	0	0	0	0	0	0
japonicus	5	0	8	0	0	0	0	6	0	0	0	0	0	0	0	0	0	0	0	0	0	0	0	0	0	0	0	0	0	0	0	0	0	0	0	0	0	0	0	0	0	0	0	0	0	0	0	0	0
mediterraneus	96	0	30	0	37	0	0	129	0	0	18	0	0	0	0	43	0	0	0	0	0	0	0	0	0	0	0	0	0	0	0	0	0	0	0	0	0	0	0	0	0	0	0	0	0	0	0	0	0
C21_c20	0	0	0	0	0	0	0	0	0	0	3	0	0	0	0	0	0	0	0	0	0	0	0	0	0	0	0	0	0	0	0	0	0	0	0	0	0	0	0	0	0	0	0	0	0	0	0	0	0
D168	137	0	6	0	14	0	0	18	0	0	0	0	0	0	0	0	0	0	0	0	0	0	0	0	0	0	0	0	0	0	0	0	8	0	0	0	79	0	0	0	0	0	0	0	0	0	0	0	0
acrylicus	0	0	0	0	147	0	0	4	0	0	0	0	0	0	0	0	0	0	0	0	0	0	0	0	0	0	0	0	0	0	0	0	0	0	0	0	0	0	0	0	0	0	0	0	0	0	0	0	0
marinisediminis	0	0	0	0	28	0	0	0	0	0	0	0	0	0	0	0	0	0	0	0	0	0	0	0	0	0	0	0	0	0	0	0	0	0	0	0	0	0	0	0	0	0	0	0	0	0	0	0	0
pylori	0	0	0	0	0	0	0	0	0	0	191	0	0	0	0	0	0	0	0	0	0	0	0	0	0	0	0	0	0	0	0	0	0	0	0	0	0	0	0	0	0	0	0	0	0	0	0	0	0
rodentium	0	0	0	0	0	0	0	0	0	0	5	0	0	0	0	0	0	0	0	0	0	0	0	0	0	0	0	0	0	0	0	0	0	0	0	0	0	0	0	0	0	0	0	0	0	0	0	0	0
hippei	0	0	0	0	0	0	0	0	0	0	0	0	0	0	0	0	0	0	0	0	0	0	0	0	0	0	5	0	0	0	0	0	10	0	0	0	0	0	0	35	4	0	0	0	0	0	0	0	0
sakazakii	0	0	0	0	0	0	0	0	0	0	0	0	0	0	0	0	0	0	0	0	0	0	0	0	0	0	13	0	0	0	0	0	0	0	0	0	0	0	0	0	0	0	0	0	0	0	0	0	0
morganii	0	0	0	0	0	0	0	0	0	0	0	0	0	0	0	0	0	0	0	0	542	0	0	0	0	0	14	0	0	0	0	0	0	0	0	0	0	0	0	0	0	0	0	0	0	0	0	0	0
shigelloides	0	0	0	0	0	0	0	0	0	0	0	0	0	0	0	0	0	0	0	0	0	0	0	0	0	0	0	0	0	15	0	0	0	0	0	0	0	0	0	0	0	0	0	0	0	0	0	0	0
aquatilis	0	0	0	0	0	0	0	0	0	0	8	0	0	0	0	0	0	0	0	0	0	0	0	0	0	0	0	0	0	0	0	0	0	0	0	0	0	0	0	0	0	0	0	0	0	0	0	0	0
marcescens	0	0	0	0	0	0	0	0	0	9	11	0	0	0	0	0	0	0	0	0	0	0	0	0	0	0	0	0	0	0	0	0	0	0	0	0	0	0	0	0	0	0	0	0	0	0	0	0	0
venustensis	0	0	0	0	0	0	0	0	0	0	0	0	0	0	0	9	0	0	0	0	0	0	0	0	0	0	0	0	0	0	0	0	0	0	0	0	0	0	0	0	0	0	0	0	0	0	0	0	0
nitritophilus	0	0	0	0	0	0	0	0	0	0	0	0	0	0	0	0	0	0	0	0	0	0	0	0	0	0	0	0	0	0	0	0	0	0	0	0	0	0	0	0	0	0	0	0	0	0	0	0	0
parahaemolyticus	0	0	0	0	0	0	0	0	0	29	5	0	0	0	0	0	0	0	0	0	0	0	0	0	0	0	0	0	0	0	0	0	0	0	0	0	0	0	0	0	0	0	0	0	0	0	0	0	0
pneumotropica	0	0	0	0	0	0	0	0	0	0	14	0	0	0	0	0	0	0	0	0	0	0	0	0	0	0	0	0	0	0	0	0	0	0	0	0	0	0	0	0	0	0	0	0	0	0	0	0	0
segnis	0	0	0	0	0	0	0	0	0	8	0	0	0	0	0	0	0	0	0	0	0	0	0	0	0	0	0	0	0	0	0	0	0	0	0	0	0	0	0	0	0	0	0	0	0	0	0	0	0
parainfluenzae	16	0	13	204	75	55	0	85	0	7291	782	612	0	0	357	918	0	0	0	0	0	28	0	0	0	14	32	14	11	77	30	169	50	27	0	41	12	0	6	14	23	0	0	0	0	0	18	77	615
guillouiae	0	0	5	0	0	0	0	0	0	12	0	0	0	0	0	14	0	0	0	0	0	0	0	0	0	0	0	0	0	0	0	0	0	0	0	0	0	0	0	0	0	0	0	0	0	0	0	0	0
johnsonii	0	0	0	0	0	0	0	0	0	0	37	0	0	0	0	0	0	0	0	0	0	0	0	0	0	0	0	0	0	0	0	0	0	0	0	0	0	0	0	0	0	0	0	0	0	0	0	0	0
harveyi	18	0	0	0	0	0	0	21	0	0	0	0	0	0	0	0	0	0	0	0	0	0	0	0	0	0	0	0	0	0	0	0	0	0	0	0	0	0	0	0	0	0	0	0	0	0	0	0	0
rosenbergii	10	0	0	0	0	0	0	16	0	0	16	0	0	0	0	17	0	0	0	0	0	0	0	0	0	0	0	0	0	0	0	0	0	0	0	0	0	0	0	0	0	0	0	0	0	0	0	0	0
atlanticus	0	0	2	0	0	0	0	0	0	0	0	0	0	0	0	0	0	0	0	0	0	0	0	0	0	0	0	0	0	0	0	0	0	0	0	0	0	0	0	0	0	0	0	0	0	0	0	0	0
fortis	0	0	4	0	0	0	0	0	0	0	0	0	0	0	0	0	0	0	0	0	0	0	0	0	0	0	0	0	0	0	0	0	0	0	0	0	0	0	0	0	0	0	0	0	0	0	0	0	0
shilonii	0	0	0	0	0	0	0	2	0	0	2	0	0	0	0	10	0	0	0	0	0	0	0	0	0	0	0	0	0	0	0	0	0	0	0	0	0	0	0	0	0	0	0	0	0	0	0	0	0
acidaminiphila	0	0	0	0	0	0	0	0	0	0	3	0	0	0	0	0	0	0	0	0	0	0	0	0	0	0	0	0	0	0	0	0	0	0	0	0	0	0	0	0	0	0	0	0	0	0	0	0	0
spirochete	159	0	0	0	0	0	0	227	0	0	0	0	0	0	0	0	0	0	0	0	0	0	0	0	0	0	0	0	0	0	0	0	0	0	0	0	0	0	0	0	0	0	0	0	0	0	0	0	0
amylovorum	0	0	0	0	0	0	0	0	0	0	0	0	0	0	0	0	0	0	0	0	0	0	0	0	0	0	0	0	0	0	0	0	0	0	0	0	0	0	0	0	0	0	0	0	0	0	0	0	0
piscolens	0	0	0	0	0	45	0	0	0	0	0	0	0	0	0	0	0	0	0	0	0	0	0	0	0	0	0	4	0	8	0	0	0	0	0	0	0	0	0	0	0	0	0	0	0	0	14	0	0
muciniphila	348	0	832	0	9556	0	3049	14	4285	0	409	19	0	0	0	13	0	0	0	0	0	0	0	0	179	54	1013	543	31	30	5	23	30	5	0	32	17	0	0	35	31	316	0	0	0	0	0	625	0
unclassified	43378	8064	27047	25209	34336	17319	14802	29801	19023	32536	42439	16904	29977	22488	13496	44257	8319	15091	18980	8034	14024	20756	15904	18801	19373	36174	33387	26728	34241	28836	29785	38289	38950	35361	28366	38531	24211	9706	63404	30243	31608	19878	21693	14515	19528	15611	25100	15910	13745
[truncated: 53 more columns]
