# Supplementary material for: The relationship between menopausal syndrome and gut microbes
Source: BMC Womens Health. 2022 Nov 8;22:437. doi: 10.1186/s12905-022-02029-w (PMC9644609; doi:10.1186/s12905-022-02029-w)
Supplement: Supplementary file 4 — Additional file 4. KEGG level3 pathways of functional prediction. 50 KEGG level3 pathways enriched in the P group were found to be significantly higher than in H group. [file 12905_2022_2029_MOESM4_ESM.xlsx]

## Sheet: Sheet1
Feature	KW_pvalue	DunnTest_comparison	DunnTest_Z	DunnTest_PValueAdjusted
Inositol phosphate metabolism	0.000207129	H - P	-3.71016	0.000103565
Hematopoietic cell lineage	0.00765335	H - P	2.66699	0.00382667
Pyruvate metabolism	0.010673	H - P	2.55323	0.00533649
Pentose and glucuronate interconversions	0.0119596	H - P	-2.51333	0.00597981
Tetracycline biosynthesis	0.0154865	H - P	-2.4208	0.00774326
Plant-pathogen interaction	0.0193977	H - P	2.3378	0.00969884
Nonribosomal peptide structures	0.0254782	H - P	2.23407	0.0127391
Flagellar assembly	0.0305978	H - P	2.16227	0.0152989
Fructose and mannose metabolism	0.0305978	H - P	-2.16227	0.0152989
Sulfur relay system	0.0312178	H - P	2.15429	0.0156089
Galactose metabolism	0.0324901	H - P	-2.13833	0.0162451
Arrhythmogenic right ventricular cardiomyopathy (ARVC)	0.037659	H - P	-2.07855	0.0188295
Herpes simplex virus 1 infection	0.0380219	H - P	2.07462	0.019011
Salivary secretion	0.0393486	H - P	-2.06052	0.0196743
cAMP signaling pathway	0.0406943	H - P	-2.04663	0.0203472
Calcium signaling pathway	0.0431047	H - P	-2.02269	0.0215524
Adrenergic signaling in cardiomyocytes	0.0431047	H - P	-2.02269	0.0215524
Pancreatic secretion	0.0431047	H - P	-2.02269	0.0215524
Insulin secretion	0.0431047	H - P	-2.02269	0.0215524
Circadian entrainment	0.0431047	H - P	-2.02269	0.0215524
Amino sugar and nucleotide sugar metabolism	0.0443607	H - P	-2.01067	0.0221803
Carbohydrate digestion and absorption	0.0443607	H - P	-2.01067	0.0221803
Phenylpropanoid biosynthesis	0.0469523	H - P	-1.98673	0.0234762
Cardiac muscle contraction	0.0515544	H - P	-1.94684	0.0257772
NOD-like receptor signaling pathway	0.0525187	H - P	1.93886	0.0262594
Bacterial chemotaxis	0.0618949	H - P	1.86705	0.0309475
Furfural degradation	0.0626684	H - P	1.86154	0.0313342
Hepatitis B	0.063002	H - P	1.85918	0.031501
Influenza A	0.0676607	H - P	1.82726	0.0338304
Hypertrophic cardiomyopathy (HCM)	0.0682705	H - P	-1.82322	0.0341352
Apoptosis - multiple species	0.0819357	H - P	1.73956	0.0409678
p53 signaling pathway	0.0819357	H - P	1.73956	0.0409678
Colorectal cancer	0.0819357	H - P	1.73956	0.0409678
Small cell lung cancer	0.0819357	H - P	1.73956	0.0409678
Viral myocarditis	0.0819357	H - P	1.73956	0.0409678
Human cytomegalovirus infection	0.0819357	H - P	1.73956	0.0409678
Kaposi sarcoma-associated herpesvirus infection	0.0819357	H - P	1.73956	0.0409678
Porphyrin and chlorophyll metabolism	0.0819668	H - P	1.73939	0.0409834
Platelet activation	0.0825093	H - P	1.73631	0.0412547
Dilated cardiomyopathy (DCM)	0.0840836	H - P	-1.72747	0.0420418
Toxoplasmosis	0.0847793	H - P	1.7236	0.0423897
Pantothenate and CoA biosynthesis	0.0892265	H - P	1.69949	0.0446133
Benzoate degradation	0.0892265	H - P	1.69949	0.0446133
Thyroid hormone synthesis	0.0892265	H - P	-1.69949	0.0446133
Polycyclic aromatic hydrocarbon degradation	0.0918787	H - P	-1.68557	0.0459394
Sphingolipid metabolism	0.0938253	H - P	-1.67556	0.0469126
Two-component system	0.0953998	H - P	1.66758	0.0476999
Choline metabolism in cancer	0.0953998	H - P	1.66758	0.0476999
RIG-I-like receptor signaling pathway	0.0967171	H - P	-1.66098	0.0483585
Arginine biosynthesis	0.0986122	H - P	1.65162	0.0493061
Starch and sucrose metabolism	0.103592	H - P	-1.62768	0.0517961
Apelin signaling pathway	0.104431	H - P	-1.62374	0.0522156
Oxytocin signaling pathway	0.104431	H - P	-1.62374	0.0522156
PI3K-Akt signaling pathway	0.10877	H - P	1.60375	0.054385
Insulin signaling pathway	0.11599	H - P	1.57183	0.0579949
Cyanoamino acid metabolism	0.117852	H - P	-1.56385	0.0589262
Indole alkaloid biosynthesis	0.118542	H - P	1.56092	0.0592708
Other types of O-glycan biosynthesis	0.124247	H - P	-1.53719	0.0621237
Isoflavonoid biosynthesis	0.133227	H - P	1.5015	0.0666135
Mineral absorption	0.133609	H - P	1.50002	0.0668045
Apoptosis	0.137792	H - P	-1.48406	0.068896
Streptomycin biosynthesis	0.139921	H - P	-1.47609	0.0699606
Arachidonic acid metabolism	0.139921	H - P	-1.47609	0.0699606
Staphylococcus aureus infection	0.144255	H - P	-1.46013	0.0721276
Carbon metabolism	0.144255	H - P	1.46013	0.0721276
beta-Lactam resistance	0.148691	H - P	-1.44417	0.0743457
Legionellosis	0.150948	H - P	1.43619	0.0754741
Fatty acid elongation	0.160855	H - P	-1.4022	0.0804277
Biosynthesis of type II polyketide products	0.160855	H - P	-1.4022	0.0804277
Phospholipase D signaling pathway	0.162625	H - P	1.3963	0.0813126
Ascorbate and aldarate metabolism	0.162625	H - P	-1.3963	0.0813126
Carotenoid biosynthesis	0.171184	H - P	1.36841	0.0855918
Alzheimer disease	0.177522	H - P	1.34842	0.0887611
Base excision repair	0.182707	H - P	1.33247	0.0913536
Thyroid hormone signaling pathway	0.186535	H - P	-1.3209	0.0932673
Retrograde endocannabinoid signaling	0.197779	H - P	-1.2879	0.0988897
Systemic lupus erythematosus	0.199816	H - P	1.28208	0.099908
Isoquinoline alkaloid biosynthesis	0.204571	H - P	-1.26863	0.102286
Gastric cancer	0.206896	H - P	-1.26215	0.103448
AMPK signaling pathway	0.207433	H - P	1.26066	0.103716
Taurine and hypotaurine metabolism	0.207433	H - P	1.26066	0.103716
RNA polymerase	0.210323	H - P	1.25268	0.105162
Amoebiasis	0.213243	H - P	-1.2447	0.106621
Mannose type O-glycan biosynthesis	0.215143	H - P	-1.23955	0.107571
Renin-angiotensin system	0.216191	H - P	-1.23672	0.108096
Viral carcinogenesis	0.228279	H - P	1.2048	0.114139
Atrazine degradation	0.228279	H - P	-1.2048	0.114139
Fluid shear stress and atherosclerosis	0.231375	H - P	1.19683	0.115687
Type I diabetes mellitus	0.231375	H - P	1.19683	0.115687
Steroid biosynthesis	0.234788	H - P	1.18812	0.117394
Necroptosis	0.237655	H - P	1.18087	0.118828
Sesquiterpenoid and triterpenoid biosynthesis	0.238942	H - P	1.17763	0.119471
Pyrimidine metabolism	0.24084	H - P	1.17289	0.12042
Protein digestion and absorption	0.24084	H - P	-1.17289	0.12042
Mismatch repair	0.253881	H - P	1.14097	0.126941
Glutathione metabolism	0.253881	H - P	-1.14097	0.126941
Butanoate metabolism	0.257217	H - P	1.13299	0.128608
Bisphenol degradation	0.261083	H - P	-1.12384	0.130541
MAPK signaling pathway - plant	0.270862	H - P	1.10108	0.135431
DNA replication	0.27435	H - P	1.0931	0.137175
Carbon fixation pathways in prokaryotes	0.27435	H - P	1.0931	0.137175
RNA degradation	0.277868	H - P	1.08512	0.138934
Glycosphingolipid biosynthesis - globo and isoglobo series	0.277868	H - P	-1.08512	0.138934
Vasopressin-regulated water reabsorption	0.280314	H - P	-1.07961	0.140157
Synaptic vesicle cycle	0.291651	H - P	-1.05451	0.145825
Polyketide sugar unit biosynthesis	0.292246	H - P	-1.05321	0.146123
Terpenoid backbone biosynthesis	0.292246	H - P	1.05321	0.146123
Bacterial secretion system	0.295918	H - P	1.04523	0.147959
Protein export	0.295918	H - P	1.04523	0.147959
Salmonella infection	0.295918	H - P	1.04523	0.147959
Thiamine metabolism	0.303353	H - P	1.02927	0.151676
Prostate cancer	0.307117	H - P	1.02129	0.153558
D-Glutamine and D-glutamate metabolism	0.307117	H - P	1.02129	0.153558
Estrogen signaling pathway	0.307117	H - P	1.02129	0.153558
Progesterone-mediated oocyte maturation	0.307117	H - P	1.02129	0.153558
Antigen processing and presentation	0.307117	H - P	1.02129	0.153558
Th17 cell differentiation	0.307117	H - P	1.02129	0.153558
Histidine metabolism	0.310911	H - P	1.01331	0.155455
Longevity regulating pathway - worm	0.322479	H - P	0.989376	0.16124
Melanogenesis	0.325682	H - P	0.982849	0.162841
2-Oxocarboxylic acid metabolism	0.334325	H - P	0.965439	0.167162
Phosphotransferase system (PTS)	0.342376	H - P	-0.949481	0.171188
Purine metabolism	0.342376	H - P	0.949481	0.171188
Drug metabolism - other enzymes	0.342376	H - P	0.949481	0.171188
Bile secretion	0.34694	H - P	-0.940542	0.17347
Human papillomavirus infection	0.35055	H - P	0.933524	0.175275
Other glycan degradation	0.354683	H - P	-0.925545	0.177341
Primary bile acid biosynthesis	0.354683	H - P	-0.925545	0.177341
Ribosome biogenesis in eukaryotes	0.358846	H - P	0.917566	0.179423
Flavone and flavonol biosynthesis	0.358846	H - P	-0.917566	0.179423
Thermogenesis	0.358846	H - P	-0.917566	0.179423
Valine, leucine and isoleucine biosynthesis	0.36304	H - P	0.909587	0.18152
One carbon pool by folate	0.36304	H - P	-0.909587	0.18152
Selenocompound metabolism	0.36304	H - P	0.909587	0.18152
Oxidative phosphorylation	0.375806	H - P	-0.885651	0.187903
Biofilm formation - Escherichia coli	0.380122	H - P	0.877672	0.190061
Autophagy - yeast	0.380122	H - P	0.877672	0.190061
Synthesis and degradation of ketone bodies	0.380122	H - P	0.877672	0.190061
Parathyroid hormone synthesis, secretion and action	0.382618	H - P	0.873083	0.191309
RNA transport	0.384468	H - P	0.869693	0.192234
IL-17 signaling pathway	0.384468	H - P	0.869693	0.192234
Methane metabolism	0.388845	H - P	0.861714	0.194422
Gap junction	0.390008	H - P	0.859603	0.195004
Biosynthesis of enediyne antibiotics	0.390008	H - P	0.859603	0.195004
Non-alcoholic fatty liver disease (NAFLD)	0.39325	H - P	0.853738	0.196625
Ribosome	0.397689	H - P	0.845757	0.198844
Aminoacyl-tRNA biosynthesis	0.402155	H - P	0.837778	0.201078
Antifolate resistance	0.406652	H - P	-0.829799	0.203326
Pentose phosphate pathway	0.406652	H - P	-0.829799	0.203326
Glucagon signaling pathway	0.406652	H - P	0.829799	0.203326
Quorum sensing	0.411179	H - P	0.82182	0.20559
Central carbon metabolism in cancer	0.424938	H - P	-0.797884	0.212469
Ras signaling pathway	0.427498	H - P	-0.79348	0.213749
Pancreatic cancer	0.427498	H - P	-0.79348	0.213749
GnRH signaling pathway	0.427498	H - P	-0.79348	0.213749
Cytosolic DNA-sensing pathway	0.427498	H - P	-0.79348	0.213749
Fc gamma R-mediated phagocytosis	0.427498	H - P	-0.79348	0.213749
Toll and Imd signaling pathway	0.428747	H - P	-0.791338	0.214373
Chagas disease (American trypanosomiasis)	0.429583	H - P	-0.789905	0.214792
Linoleic acid metabolism	0.438962	H - P	0.773947	0.219481
Chloroalkane and chloroalkene degradation	0.438962	H - P	0.773947	0.219481
Carbon fixation in photosynthetic organisms	0.443695	H - P	-0.765968	0.221848
Biosynthesis of ansamycins	0.443695	H - P	0.765968	0.221848
Vancomycin resistance	0.448457	H - P	0.757989	0.224229
Tropane, piperidine and pyridine alkaloid biosynthesis	0.448457	H - P	-0.757989	0.224229
Glycerophospholipid metabolism	0.448457	H - P	0.757989	0.224229
Steroid degradation	0.449188	H - P	0.756769	0.224594
Lysine biosynthesis	0.453248	H - P	0.750011	0.226624
Plant hormone signal transduction	0.458024	H - P	-0.742105	0.229012
Proteoglycans in cancer	0.458068	H - P	0.742032	0.229034
Nicotinate and nicotinamide metabolism	0.458068	H - P	-0.742032	0.229034
Peroxisome	0.462917	H - P	-0.734053	0.231458
Biosynthesis of secondary metabolites	0.462917	H - P	0.734053	0.231458
N-Glycan biosynthesis	0.462917	H - P	-0.734053	0.231458
Glycine, serine and threonine metabolism	0.467793	H - P	0.726074	0.233897
Lipopolysaccharide biosynthesis	0.467793	H - P	-0.726074	0.233897
Ferroptosis	0.477632	H - P	-0.710116	0.238816
Ubiquinone and other terpenoid-quinone biosynthesis	0.477632	H - P	-0.710116	0.238816
Regulation of actin cytoskeleton	0.481466	H - P	-0.703946	0.240733
Focal adhesion	0.481466	H - P	-0.703946	0.240733
Biofilm formation - Pseudomonas aeruginosa	0.482593	H - P	0.702138	0.241297
Sulfur metabolism	0.497644	H - P	0.678201	0.248822
Naphthalene degradation	0.497644	H - P	0.678201	0.248822
Glucosinolate biosynthesis	0.507815	H - P	0.662243	0.253908
Lipoic acid metabolism	0.512941	H - P	0.654265	0.256471
Photosynthesis - antenna proteins	0.513669	H - P	-0.653135	0.256835
HIF-1 signaling pathway	0.523274	H - P	-0.638307	0.261637
beta-Alanine metabolism	0.523274	H - P	0.638307	0.261637
Sphingolipid signaling pathway	0.526513	H - P	-0.633338	0.263257
Platinum drug resistance	0.52848	H - P	0.630328	0.26424
Glycolysis / Gluconeogenesis	0.52848	H - P	-0.630328	0.26424
Folate biosynthesis	0.52848	H - P	-0.630328	0.26424
Biosynthesis of amino acids	0.538971	H - P	0.61437	0.269485
Acarbose and validamycin biosynthesis	0.549565	H - P	-0.598413	0.274782
Zeatin biosynthesis	0.549565	H - P	-0.598413	0.274782
Pertussis	0.5549	H - P	-0.590434	0.27745
African trypanosomiasis	0.5549	H - P	-0.590434	0.27745
Ether lipid metabolism	0.5549	H - P	0.590434	0.27745
Lysosome	0.56026	H - P	-0.582455	0.28013
Arginine and proline metabolism	0.565646	H - P	-0.574476	0.282823
Penicillin and cephalosporin biosynthesis	0.565646	H - P	-0.574476	0.282823
Nitrotoluene degradation	0.571056	H - P	0.566497	0.285528
Homologous recombination	0.57649	H - P	0.558519	0.288245
Rap1 signaling pathway	0.576646	H - P	-0.558291	0.288323
cGMP-PKG signaling pathway	0.576646	H - P	-0.558291	0.288323
Glycosylphosphatidylinositol (GPI)-anchor biosynthesis	0.576646	H - P	-0.558291	0.288323
Biosynthesis of 12-, 14- and 16-membered macrolides	0.576646	H - P	-0.558291	0.288323
Biosynthesis of type II polyketide backbone	0.576646	H - P	-0.558291	0.288323
Brassinosteroid biosynthesis	0.576646	H - P	-0.558291	0.288323
Osteoclast differentiation	0.576646	H - P	-0.558291	0.288323
Gastric acid secretion	0.576646	H - P	-0.558291	0.288323
Aldosterone synthesis and secretion	0.576646	H - P	-0.558291	0.288323
Aldosterone-regulated sodium reabsorption	0.576646	H - P	-0.558291	0.288323
Endocrine and other factor-regulated calcium reabsorption	0.576646	H - P	-0.558291	0.288323
Cell adhesion molecules (CAMs)	0.580701	H - P	-0.552361	0.290351
Vibrio cholerae infection	0.580995	H - P	0.551931	0.290498
Valine, leucine and isoleucine degradation	0.581949	H - P	0.55054	0.290975
Glycosaminoglycan degradation	0.592939	H - P	-0.534582	0.296469
Parkinson disease	0.598469	H - P	0.526603	0.299235
Fatty acid biosynthesis	0.604023	H - P	-0.518624	0.302011
Styrene degradation	0.615199	H - P	-0.502667	0.307599
Primary immunodeficiency	0.62082	H - P	-0.494688	0.31041
Tuberculosis	0.626465	H - P	0.486709	0.313232
GABAergic synapse	0.626465	H - P	0.486709	0.313232
Propanoate metabolism	0.632131	H - P	0.47873	0.316065
Glutamatergic synapse	0.632131	H - P	0.47873	0.316065
Tryptophan metabolism	0.637818	H - P	0.470751	0.318909
mRNA surveillance pathway	0.642444	H - P	-0.464285	0.321222
Meiosis - yeast	0.643494	H - P	-0.46282	0.321747
MicroRNAs in cancer	0.643527	H - P	0.462772	0.321764
Novobiocin biosynthesis	0.643527	H - P	0.462772	0.321764
Steroid hormone biosynthesis	0.643527	H - P	-0.462772	0.321764
Secondary bile acid biosynthesis	0.649258	H - P	-0.454794	0.324629
Type I polyketide structures	0.654207	H - P	-0.447925	0.327104
D-Alanine metabolism	0.655009	H - P	0.446815	0.327504
Insect hormone biosynthesis	0.655009	H - P	0.446815	0.327504
Epithelial cell signaling in Helicobacter pylori infection	0.66078	H - P	-0.438836	0.33039
Adipocytokine signaling pathway	0.66078	H - P	-0.438836	0.33039
Glyoxylate and dicarboxylate metabolism	0.666572	H - P	0.430857	0.333286
Human T-cell leukemia virus 1 infection	0.66875	H - P	-0.427864	0.334375
Neomycin, kanamycin and gentamicin biosynthesis	0.672384	H - P	-0.422878	0.336192
Drug metabolism - cytochrome P450	0.678215	H - P	-0.414899	0.339108
Epstein-Barr virus infection	0.679526	H - P	-0.41311	0.339763
Staurosporine biosynthesis	0.679526	H - P	-0.41311	0.339763
Toluene degradation	0.684063	H - P	-0.406925	0.342031
Prion diseases	0.689936	H - P	0.398942	0.344968
Cell cycle	0.690368	H - P	-0.398356	0.345184
Autophagy - animal	0.690368	H - P	-0.398356	0.345184
mTOR signaling pathway	0.690368	H - P	-0.398356	0.345184
Fanconi anemia pathway	0.690368	H - P	-0.398356	0.345184
EGFR tyrosine kinase inhibitor resistance	0.690368	H - P	-0.398356	0.345184
Hepatitis C	0.690368	H - P	-0.398356	0.345184
Measles	0.690368	H - P	-0.398356	0.345184
Lysine degradation	0.695825	H - P	0.390963	0.347912
Biosynthesis of various secondary metabolites - part 1	0.695825	H - P	-0.390963	0.347912
FoxO signaling pathway	0.701731	H - P	0.382984	0.350866
Phosphonate and phosphinate metabolism	0.701731	H - P	-0.382984	0.350866
Proximal tubule bicarbonate reclamation	0.701731	H - P	0.382984	0.350866
Dioxin degradation	0.707657	H - P	0.375005	0.353828
Caffeine metabolism	0.71177	H - P	0.36948	0.355885
Bacterial invasion of epithelial cells	0.713583	H - P	0.367048	0.356792
Metabolism of xenobiotics by cytochrome P450	0.713599	H - P	-0.367026	0.3568
Basal transcription factors	0.717523	H - P	0.361771	0.358762
Tyrosine metabolism	0.71956	H - P	-0.359048	0.35978
Monobactam biosynthesis	0.71956	H - P	0.359048	0.35978
Phenazine biosynthesis	0.71956	H - P	-0.359048	0.35978
Fluorobenzoate degradation	0.725529	H - P	-0.351079	0.362764
Cysteine and methionine metabolism	0.725537	H - P	0.351069	0.362768
Vitamin B6 metabolism	0.731531	H - P	-0.34309	0.365765
Longevity regulating pathway - multiple species	0.731531	H - P	0.34309	0.365765
Biotin metabolism	0.737541	H - P	-0.335111	0.368771
Hepatocellular carcinoma	0.743568	H - P	-0.327132	0.371784
Renal cell carcinoma	0.743568	H - P	-0.327132	0.371784
Cushing syndrome	0.743568	H - P	-0.327132	0.371784
Glycosphingolipid biosynthesis - lacto and neolacto series	0.748564	H - P	0.320533	0.374282
Biofilm formation - Vibrio cholerae	0.74961	H - P	0.319153	0.374805
C5-Branched dibasic acid metabolism	0.767828	H - P	0.295217	0.383914
Phenylalanine, tyrosine and tryptophan biosynthesis	0.77393	H - P	0.287238	0.386965
Carbapenem biosynthesis	0.780046	H - P	0.279259	0.390023
Prodigiosin biosynthesis	0.780046	H - P	-0.279259	0.390023
Metabolic pathways	0.780046	H - P	-0.279259	0.390023
Chlorocyclohexane and chlorobenzene degradation	0.780046	H - P	-0.279259	0.390023
Endocytosis	0.783007	H - P	-0.275402	0.391504
D-Arginine and D-ornithine metabolism	0.786175	H - P	0.27128	0.393088
Cationic antimicrobial peptide (CAMP) resistance	0.792318	H - P	0.263302	0.396159
alpha-Linolenic acid metabolism	0.792318	H - P	0.263302	0.396159
Pathogenic Escherichia coli infection	0.799724	H - P	0.253705	0.399862
Apoptosis - fly	0.810823	H - P	-0.239365	0.405411
Peptidoglycan biosynthesis	0.810823	H - P	0.239365	0.405411
Retinol metabolism	0.823218	H - P	0.223407	0.411609
Betalain biosynthesis	0.829433	H - P	-0.215429	0.414717
Degradation of aromatic compounds	0.829433	H - P	-0.215429	0.414717
Fatty acid degradation	0.829433	H - P	0.215429	0.414717
Alcoholism	0.845699	H - P	-0.194609	0.422849
Amphetamine addiction	0.845699	H - P	-0.194609	0.422849
Cocaine addiction	0.845699	H - P	-0.194609	0.422849
Serotonergic synapse	0.845699	H - P	-0.194609	0.422849
ABC transporters	0.84814	H - P	0.191492	0.42407
Microbial metabolism in diverse environments	0.84814	H - P	0.191492	0.42407
ECM-receptor interaction	0.848243	H - P	-0.191361	0.424121
Dopaminergic synapse	0.852052	H - P	-0.1865	0.426026
Fatty acid metabolism	0.854395	H - P	0.183513	0.427198
Glycosphingolipid biosynthesis - ganglio series	0.854395	H - P	-0.183513	0.427198
Prolactin signaling pathway	0.854395	H - P	0.183513	0.427198
Proteasome	0.85984	H - P	-0.176578	0.42992
Cell cycle - Caulobacter	0.86066	H - P	-0.175534	0.43033
Protein processing in endoplasmic reticulum	0.86066	H - P	0.175534	0.43033
Phosphatidylinositol signaling system	0.873215	H - P	0.159577	0.436607
Pathways in cancer	0.873215	H - P	0.159577	0.436607
Huntington disease	0.873215	H - P	0.159577	0.436607
Alanine, aspartate and glutamate metabolism	0.873215	H - P	-0.159577	0.436607
Ethylbenzene degradation	0.879504	H - P	-0.151598	0.439752
Photosynthesis	0.879504	H - P	-0.151598	0.439752
Biosynthesis of terpenoids and steroids	0.881647	H - P	-0.148882	0.440823
Longevity regulating pathway	0.885801	H - P	-0.143619	0.442901
Insulin resistance	0.892106	H - P	0.13564	0.446053
Various types of N-glycan biosynthesis	0.892106	H - P	-0.13564	0.446053
Renin secretion	0.898317	H - P	0.127787	0.449159
MAPK signaling pathway - fly	0.904735	H - P	0.119682	0.452367
MAPK signaling pathway - yeast	0.904735	H - P	-0.119682	0.452367
Type II diabetes mellitus	0.904735	H - P	0.119682	0.452367
Biosynthesis of siderophore group nonribosomal peptides	0.911058	H - P	0.111704	0.455529
Shigellosis	0.914281	H - P	-0.10764	0.457141
Spliceosome	0.916651	H - P	0.104653	0.458325
Riboflavin metabolism	0.917388	H - P	-0.103725	0.458694
Xylene degradation	0.917388	H - P	-0.103725	0.458694
Flavonoid biosynthesis	0.918645	H - P	0.10214	0.459323
Stilbenoid, diarylheptanoid and gingerol biosynthesis	0.918645	H - P	0.10214	0.459323
Tight junction	0.920829	H - P	0.0993901	0.460414
Phagosome	0.920829	H - P	0.0993901	0.460414
Chemical carcinogenesis	0.923722	H - P	-0.095746	0.461861
Caprolactam degradation	0.930061	H - P	0.0877682	0.46503
Limonene and pinene degradation	0.930062	H - P	-0.0877672	0.465031
Biosynthesis of vancomycin group antibiotics	0.936406	H - P	0.0797884	0.468203
Citrate cycle (TCA cycle)	0.942754	H - P	-0.0718095	0.471377
Nitrogen metabolism	0.949105	H - P	-0.0638307	0.474552
Geraniol degradation	0.95546	H - P	0.055852	0.47773
Nucleotide excision repair	0.961817	H - P	0.047873	0.480909
PPAR signaling pathway	0.961817	H - P	0.047873	0.480909
Phenylalanine metabolism	0.968178	H - P	0.0398942	0.484089
Lipoarabinomannan (LAM) biosynthesis	0.97027	H - P	0.0372691	0.485135
Biosynthesis of unsaturated fatty acids	0.97454	H - P	0.0319154	0.48727
Bladder cancer	0.980902	H - P	0.0239379	0.490451
Aminobenzoate degradation	0.980903	H - P	0.0239365	0.490452
Amyotrophic lateral sclerosis (ALS)	0.987268	H - P	0.0159577	0.493634
Signaling pathways regulating pluripotency of stem cells	0.988672	H - P	0.0141986	0.494336
Non-homologous end-joining	0.993634	H - P	0.00797884	0.496817
Glycerolipid metabolism	0.993634	H - P	0.00797884	0.496817
